# Supplementary material for: Genome-Wide Urea Response in Rice Genotypes Contrasting for Nitrogen Use Efficiency
Source: Int J Mol Sci. 2023 Mar 23;24(7):6080. doi: 10.3390/ijms24076080 (PMC10093866; doi:10.3390/ijms24076080)
Supplement: Supplementary file 1 [file ijms-24-06080-s001.zip]

Archive with 4 entries (3 files):
- ijms-1997633 supp 2.pdf
- Supplementary information/
- Supplementary information/Supplementary Figure S1-S6.pdf
- Supplementary information/Supplementary Tables S1-S16.xlsx
