# Supplementary material for: Genome-Wide Urea Response in Rice Genotypes Contrasting for Nitrogen Use Efficiency
Source: Int J Mol Sci. 2023 Mar 23;24(7):6080. doi: 10.3390/ijms24076080 (PMC10093866; doi:10.3390/ijms24076080)
Supplement: Supplementary file 1 [file ijms-24-06080-s001.zip › Supplementary information/Supplementary Tables S1-S16.xlsx]

## Sheet: Table S1
Supplementary Table S1: Nidhi Urea Total DEGs						Supplementary Table S1: Panvel Urea Total DEGs							Supplementary Table S1: 271 common elements in "Nidhi Urea" and "Panvel Urea":
RAP ID	Geomean	P value				RAP ID	Geomean	P value					RAP ID	Nidhi Urea Geomean	Panvel urea Geomean	p value of Nidhi urea DEGs	p value panvel urea DEGs
Os09g0409100	6.09801	0.0170413				Os09g0409100	5.92763	0.00275332					Os09g0367700	-8.23355	-7.64925	0.0187742	0.0165328		Blue hilighted DEGs: The DEGs which have down regulation in both the genotypes
Os05g0113900	3.65923	0.0248158				Os03g0225900	4.36426	0.0335711					Os03g0233900	-7.03463	-7.06147	0.0212525	0.00546961		Yellow hilighted DEGs: The DEGs which have up regulation in both the genotypes
Os10g0389500	3.50299	0.038529				Os05g0474800	3.75092	0.000264495					Os07g0638400	-6.77542	-5.42387	0.0134011	0.0209672		Red hilighted DEGs: The DEGs which have opposite expression in both the genotypes
Os11g0549615	3.42116	0.0048098				Os01g0108200	3.59739	0.0290431					Os09g0346500	-5.08291	-5.11015	0.0191705	0.0423193
Os06g0298200	3.39371	0.0195488				Os03g0215700	3.27205	0.0340293					Os10g0528300	-4.96177	-4.40992	0.0158065	0.000292503
Os12g0163700	3.335	0.0175451				Os01g0841700	3.23101	0.000318348					Os01g0638000	-4.89513	-3.52009	0.0449108	0.0167594
Os05g0499300	3.10209	0.0534038				Os06g0207500	3.21464	0.0297993					Os01g0627600	-4.80801	-2.92714	0.0115329	0.0504142
Os03g0138500	3.04352	0.0484173				Os01g0126100	3.18803	0.0424993					Os03g0245800	-4.75622	-3.8759	0.029657	0.0417007
Os12g0610800	3.01002	0.0423705				Os09g0341600	3.14218	0.0237435					Os09g0444900	-4.71956	-3.69081	0.0336328	0.0395307
Os07g0200500	2.98444	0.0533102				Os10g0141900	3.07987	0.0346861					Os07g0638300	-4.6485	-4.45895	0.0507029	0.0192868
Os07g0638500	2.92618	0.00647066				Os03g0437200	3.02414	0.0141752					Os03g0226200	-4.4637	-4.66283	0.0335241	0.012507
Os10g0508000	2.89876	0.0401193				Os01g0208600	2.96896	0.0107211					Os10g0527400	-4.37585	-3.36293	0.0402993	0.00231093
Os12g0484900	2.85133	0.0461676				Os03g0148400	2.86708	0.0289762					Os03g0592500	-4.32349	-3.64795	0.0497087	0.0324474
Os01g0728100	2.83733	0.0449171				Os02g0173800	2.84451	0.0155896					Os02g0197600	-4.29795	-4.03378	0.0464802	0.0423918
Os02g0256100	2.78838	0.0228294				Os11g0306400	2.82514	0.0428308					Os11g0242800	-4.19321	-2.969	0.0169773	0.0484809
Os03g0692400	2.70678	0.0358575				Os03g0174200	2.80473	0.0364114					Os08g0138900	-4.17988	-1.90152	0.0249216	0.034716
Os10g0548200	2.68171	0.0275674				Os03g0158500	2.79488	0.00560247					Os01g0337500	-4.15331	-2.9876	0.00217597	0.0220699
Os03g0574600	2.67827	0.0198287				Os04g0593700	2.79325	0.00902044					Os08g0503700	-4.13088	-2.9228	0.0294581	0.038332
Os07g0142600	2.63549	0.0232001				Os02g0676800	2.78062	0.0459359					Os05g0515200	-4.0427	-3.61691	0.0392571	0.0283909
Os05g0406800	2.60979	0.0511037				Os06g0549900	2.77166	0.054936					Os12g0189400	-3.99175	-2.19144	0.0237125	0.0117298
Os10g0117000	2.57788	0.0354573				Os04g0610400	2.74198	0.0415137					Os11g0211800	-3.96578	-3.54846	0.0181686	0.0129124
Os03g0115000	2.57455	0.030671				Os03g0372500	2.73757	0.0263576					Os09g0538000	-3.96282	-2.34494	0.0387806	0.0521854
Os02g0236600	2.57355	0.0171733				Os01g0186900	2.71964	0.028595					Os03g0110900	-3.90646	-3.72454	0.0464853	0.0357394
Os06g0113900	2.52411	0.0332019				Os07g0120900	2.67046	0.0504951					Os04g0352400	-3.8918	-2.30037	0.00453514	0.042944
Os02g0776900	2.5233	0.000480979				Os11g0235500	2.66751	0.00542911					Os01g0730500	-3.87258	-3.21495	0.0546214	0.0359981
Os01g0507000	2.50916	0.00605765				Os07g0683200	2.65337	0.0171697					Os07g0558400	-3.75889	-2.76331	0.00143657	0.051066
Os01g0632000	2.49271	0.0524185				Os06g0683300	2.62237	0.00489356					Os07g0127700	-3.71788	-1.791	0.0041968	0.00690805
Os01g0508000	2.47671	0.00488126				Os09g0522000	2.60409	0.00397071					Os09g0537700	-3.66492	-2.70444	0.0524845	0.0200008
Os04g0650700	2.47629	0.0361857				Os06g0346600	2.59245	0.0136667					Os03g0766800	-3.56524	-1.21382	0.0219499	0.0487428
Os08g0502400	2.46381	0.0532268				Os01g0824700	2.58678	0.030649					Os11g0703100	-3.51952	-2.2219	0.0500996	0.00834881
Os06g0220600	2.45201	0.0496725				Os09g0504900	2.57863	0.0478951					Os05g0550600	-3.33901	-1.85137	0.0531027	0.0166435
Os01g0110800	2.45012	0.0125983				Os08g0169700	2.57237	0.0465279					Os01g0810300	-3.32874	-2.8768	0.0340531	0.0385463
Os03g0221500	2.42878	0.0281802				Os09g0498600	2.56934	0.0068678					Os01g0348900	-3.28831	-1.05385	0.0201518	0.00426965
Os01g0971800	2.42229	0.0234472				Os02g0440000	2.53665	0.0323308					Os01g0896500	-3.27489	-2.32649	0.0347948	0.0244182
Os07g0257200	2.42052	0.0101805				Os01g0800400	2.51903	0.022291					Os07g0142900	-3.26063	-3.02874	0.0171384	0.0194868
Os09g0298500	2.41766	0.00158289				Os07g0674800	2.48806	0.035209					Os01g0186000	-3.22807	-1.28288	0.0522554	0.0446949
Os11g0508600	2.40706	0.0473141				Os07g0267400	2.47683	0.00236479					Os10g0530900	-3.21498	-2.65473	0.0223716	0.023076
Os06g0134700	2.39312	0.01262				Os07g0659500	2.46642	0.0383104					Os03g0860100	-3.1239	-2.14285	0.0204603	0.0384354
Os02g0616100	2.38357	0.021227				Os03g0218200	2.46351	0.0414391					Os01g0639900	-3.04463	-2.98791	0.0218976	0.0177118
Os10g0104900	2.37509	0.0276915				Os02g0816600	2.45877	0.0549959					Os02g0467600	-3.03998	-1.78399	0.0409814	0.0269055
Os04g0472300	2.3658	0.0156799				Os08g0337100	2.44416	0.0237996					Os03g0739700	-3.03022	2.04777	0.0189993	0.0421661
Os01g0607900	2.35149	0.0289488				Os04g0412300	2.44383	0.0277426					Os07g0577600	-3.01099	-2.13448	0.00676234	0.0377405
Os05g0392900	2.33993	0.0487885				Os09g0449800	2.43973	0.0362725					Os03g0820400	-2.97507	1.60186	0.0168078	0.0438269
Os03g0127700	2.32355	0.0446281				Os04g0379900	2.43518	0.0406123					Os02g0129800	-2.97242	-2.2714	0.0298269	0.0521174
Os11g0637200	2.32343	0.040199				Os01g0699500	2.4277	0.00250842					Os12g0559200	-2.93242	-3.05346	0.00554434	0.0501156
Os04g0496300	2.32025	0.00303144				Os06g0187000	2.42565	0.0122456					Os11g0454200	-2.90727	-2.85136	0.00857178	0.0197145
Os05g0556800	2.31667	0.00603296				Os06g0268800	2.42559	0.000325105					Os03g0323200	-2.88002	-1.7137	0.0173039	0.0463618
Os01g0766400	2.31633	0.0429539				Os08g0112900	2.41305	0.001213					Os06g0710700	-2.86549	-3.0773	0.0504251	0.00653584
Os03g0836400	2.30999	0.0037369				Os09g0421300	2.41215	0.00859366					Os07g0209100	-2.86186	-3.5155	0.0294247	0.00924442
Os01g0282800	2.30737	0.0377481				Os07g0148800	2.41108	0.053737					Os09g0518200	-2.84747	-3.9248	0.0302361	0.0421872
Os01g0668100	2.30335	0.0458828				Os10g0497700	2.40828	0.0432099					Os12g0274700	-2.84116	-2.19784	0.0489592	0.00805122
Os04g0689400	2.29616	0.04478				Os04g0489100	2.38958	0.00722735					Os04g0678700	-2.7999	-1.97825	0.0199114	0.0438768
Os02g0613900	2.28483	0.00756311				Os06g0298200	2.3888	0.0169794					Os06g0517700	-2.79675	-3.03047	0.0476921	0.0210098
Os06g0156600	2.27521	0.0147675				Os02g0626100	2.38816	0.00842543					Os07g0544800	-2.79443	-1.97965	0.020476	0.00952187
Os08g0380100	2.2632	0.0139751				Os07g0650600	2.37811	0.0239564					Os09g0522200	-2.77867	2.1333	0.0421572	0.037634
Os03g0401300	2.25754	0.0100711				Os01g0187000	2.36794	0.0295049					Os01g0303000	-2.76634	-2.69009	0.0115693	0.0261853
Os02g0167300	2.25548	0.046191				Os12g0170800	2.3632	0.0164736					Os10g0128502	-2.76449	-1.70349	0.0384341	0.00908482
Os10g0418000	2.24973	0.0278889				Os06g0687800	2.35577	0.054928					Os08g0202400	-2.7104	-1.49621	0.0313605	0.0543231
Os01g0226300	2.24879	0.015857				Os03g0668000	2.35234	0.0174022					Os01g0773700	-2.69604	-1.74478	0.0394293	0.0406414
Os05g0590000	2.2434	0.0213125				Os02g0146400	2.34609	0.0182001					Os09g0121000	-2.68338	-1.96328	0.0173105	0.00912936
Os06g0711900	2.23072	0.0530049				Os01g0812000	2.34386	0.0180156					Os12g0124000	-2.68158	-2.00936	0.0529332	0.0424353
Os06g0598800	2.22628	0.0394007				Os02g0831500	2.34257	0.0156039					Os12g0478200	-2.66463	-1.21386	0.00782326	0.00770679
Os01g0296700	2.21782	0.0456443				Os01g0165200	2.34032	0.020967					Os11g0707000	-2.64304	-1.49226	0.053311	0.0328382
Os01g0765500	2.21268	0.0383101				Os05g0459400	2.33618	0.028578					Os01g0124650	-2.64142	-1.42123	0.0284439	0.0481506
Os03g0837100	2.19746	0.0211928				Os04g0449900	2.33324	0.038902					Os09g0286600	-2.64022	-1.70901	0.0144089	0.00672736
Os01g0680200	2.19364	0.0139917				Os07g0680400	2.32832	0.0308222					Os08g0425200	-2.61774	-2.21708	0.0223632	0.0139666
Os04g0516200	2.19088	0.0176053				Os07g0688300	2.3242	0.0529991					Os01g0102900	-2.61695	-1.39219	0.00667959	0.0363685
Os05g0163300	2.18555	0.0286663				Os10g0561200	2.31293	0.0030804					Os08g0200300	-2.60714	-1.47455	0.0283089	0.0411373
Os01g0300900	2.17754	0.00442022				Os03g0761700	2.30711	0.0194197					Os01g0221600	-2.60448	-1.7695	0.0253357	0.0343715
Os01g0191800	2.1592	0.053611				Os09g0556400	2.30091	0.00704921					Os06g0348800	-2.57616	-2.08414	0.00339866	0.00553455
Os10g0498900	2.14557	0.028208				Os05g0173700	2.30007	0.00245132					Os07g0556200	-2.57295	-1.44973	0.0405164	0.00808337
Os01g0653800	2.14382	0.0379182				Os01g0148400	2.29968	0.0403165					Os01g0198900	-2.53524	-2.58642	0.0137265	0.0437719
Os11g0233800	2.13993	0.0317165				Os12g0511500	2.29736	0.0506927					Os09g0341500	-2.49611	1.38998	0.00963511	0.032807
Os02g0805200	2.13576	0.0248671				Os08g0414300	2.29075	0.031714					Os03g0180800	-2.48798	1.3935	0.0321454	0.0291973
Os04g0687200	2.1333	0.00531496				Os05g0302300	2.28298	0.0394166					Os04g0674000	-2.48167	1.09159	0.0270421	0.0164382
Os03g0137500	2.1151	0.0206452				Os04g0142400	2.27687	0.028512					Os03g0122300	-2.463	1.22789	0.0386612	0.014576
Os03g0165400	2.11501	0.0211049				Os04g0492900	2.27686	0.0210261					Os01g0279100	-2.457	-2.53242	0.000381858	0.0529783
Os09g0423500	2.11109	0.0489942				Os03g0183300	2.27368	0.0515698					Os12g0112000	-2.45501	-1.99978	0.0442092	0.00133437
Os01g0814100	2.10063	0.0512179				Os04g0632100	2.27219	0.0505994					Os03g0582000	-2.45373	-1.71164	0.0148293	0.0334537
Os02g0258200	2.09445	0.045032				Os11g0247300	2.27159	0.0519146					Os03g0857400	-2.44323	-1.80344	0.0520039	0.0154659
Os12g0431100	2.08111	0.00261497				Os02g0682300	2.27026	0.047223					Os06g0702000	-2.43347	-1.80687	0.0194398	0.0378758
Os04g0228100	2.07309	0.0343991				Os01g0974300	2.26795	0.0119559					Os01g0237100	-2.3854	-2.2289	0.0288294	0.0133076
Os05g0438700	2.06389	0.0318332				Os04g0480900	2.26453	0.039759					Os10g0492300	-2.38185	-1.92115	0.0213073	0.00759503
Os05g0480400	2.06268	0.0450367				Os09g0436800	2.26191	0.0234324					Os08g0512500	-2.37438	-1.94146	0.0417612	0.0213881
Os01g0832100	2.06065	0.0148895				Os08g0548000	2.25563	0.0112398					Os07g0448100	-2.36715	-2.15394	0.0331588	0.0451806
Os03g0297800	2.05991	0.0424643				Os09g0560000	2.25482	0.00738414					Os09g0526600	-2.35177	-1.43242	0.0344005	0.0267136
Os08g0562500	2.05877	0.0152725				Os01g0590700	2.24949	0.00966468					Os07g0695100	-2.34804	-1.8711	0.0072395	0.05366
Os04g0442300	2.05535	0.00724509				Os03g0764100	2.24832	0.053094					Os03g0277300	-2.3434	-3.79062	0.0128573	0.0335447
Os02g0798900	2.04935	0.0191995				Os05g0100432	2.24421	0.041176					Os04g0490800	-2.31695	-1.87871	0.027716	0.0277328
Os07g0123500	2.04323	0.0242802				Os02g0328600	2.23787	0.0123068					Os07g0141400	-2.31553	-1.18469	0.0528324	0.00122716
Os01g0170900	2.0228	0.0237653				Os03g0221150	2.23545	0.00830288					Os01g0186900	-2.31117	2.71964	0.0390178	0.028595
Os02g0817500	2.01668	0.00149858				Os08g0244100	2.2307	0.0273891					Os09g0481200	-2.30259	-1.27218	0.00230519	0.00918888
Os01g0829100	2.01106	0.0149389				Os01g0254100	2.23048	0.0200459					Os03g0437200	-2.29991	3.02414	0.0172133	0.0141752
Os12g0578300	2.00724	0.0475237				Os07g0436700	2.23035	0.0403539					Os07g0630800	-2.28194	-2.67409	0.00161959	0.040036
Os03g0669100	2.00503	0.0199414				Os07g0207700	2.22986	0.0241595					Os03g0778100	-2.27922	-1.86547	0.0220637	0.00469481
Os01g0652000	2.00131	0.0463446				Os05g0578600	2.21509	0.0334432					Os03g0652500	-2.26467	-1.50866	0.054519	0.0284301
Os08g0519100	1.99252	0.0431868				Os03g0240600	2.19271	0.0266222					Os08g0104600	-2.26216	-1.16554	0.0287479	0.0111916
Os10g0472900	1.98714	0.0215631				Os10g0580400	2.1925	0.0264847					Os09g0287000	-2.23309	-1.36846	0.0489689	0.0185167
Os08g0103500	1.974	0.0163729				Os01g0763750	2.19153	0.0301066					Os04g0547900	-2.22019	-1.06154	0.0409643	0.0301155
Os03g0162200	1.97249	0.0393033				Os08g0461700	2.18555	0.052147					Os11g0127800	-2.19826	-1.85399	0.0500107	0.0299556
Os05g0513800	1.97198	0.043029				Os01g0785700	2.16983	0.0415343					Os01g0660900	-2.19476	-1.79255	0.0368116	0.0536695
Os04g0498700	1.97172	0.0450308				Os03g0139500	2.16591	0.050873					Os06g0728700	-2.16641	-1.70503	0.0211998	0.0174642
Os07g0568500	1.96352	0.00658966				Os06g0223800	2.16377	0.0528257					Os03g0776900	-2.16162	-2.0846	0.0331576	0.0515669
Os05g0390600	1.96344	0.0141372				Os07g0626200	2.16376	0.0501528					Os06g0646000	-2.12419	-1.02624	0.0428062	0.010018
Os10g0516400	1.96181	0.0545294				Os04g0438200	2.16315	0.0471123					Os09g0472900	-2.1236	-1.58369	0.024476	0.0499303
Os05g0205100	1.95839	0.0458591				Os12g0192500	2.16288	0.0464954					Os05g0401100	-2.12296	-1.83923	0.048764	0.00211631
Os05g0122600	1.9457	0.0123817				Os10g0420000	2.15881	0.0157053					Os11g0683800	-2.10489	1.48915	0.0303885	0.00222899
Os12g0145900	1.94565	0.00389565				Os07g0438800	2.15438	0.00359614					Os04g0517100	-2.09939	1.32947	0.00456024	0.00488691
Os07g0141700	1.9346	0.00608554				Os04g0464966	2.1456	0.00141705					Os08g0557600	-2.0955	-1.45053	0.00120639	0.0415271
Os09g0498400	1.93028	0.0143982				Os09g0522200	2.1333	0.037634					Os01g0570800	-2.04533	1.48266	0.00211258	0.0119484
Os05g0462700	1.92745	0.000309869				Os06g0677400	2.13328	0.0152655					Os02g0605900	-2.02934	1.1843	0.0495826	0.0297755
Os03g0162800	1.92539	0.025703				Os04g0650700	2.13006	0.00885353					Os02g0553200	-1.99097	-1.80179	0.0108814	0.000212446
Os03g0770900	1.92244	0.0332901				Os03g0352200	2.12507	0.00145388					Os10g0326100	-1.97287	-1.51629	0.054413	0.0344091
Os03g0672400	1.90972	0.0311521				Os04g0607600	2.12354	0.0290841					Os03g0844000	-1.97161	1.60865	0.0135942	0.0398813
Os07g0574800	1.90563	0.0327264				Os04g0619200	2.11992	0.0447387					Os12g0291100	-1.95273	-1.34976	0.0313967	0.0275889
Os10g0575600	1.90513	0.0217075				Os02g0181300	2.11163	0.0199529					Os08g0539700	-1.94548	-1.46279	0.0484316	0.0118978
Os04g0631200	1.90504	0.0264975				Os01g0210800	2.10738	0.0156472					Os05g0560900	-1.93975	-1.62967	0.00365766	0.0192088
Os09g0452200	1.90472	0.0106773				Os12g0160900	2.10391	0.0146766					Os08g0560900	-1.93207	-1.31721	0.0219201	0.00450365
Os03g0844600	1.89933	0.0518931				Os02g0611500	2.10368	0.0209445					Os10g0330000	-1.91818	-1.6941	0.00213103	0.00868121
Os03g0335500	1.89929	0.00717977				Os05g0125900	2.0989	0.0487828					Os03g0760200	-1.91484	-1.40999	0.0440934	0.0351939
Os03g0669300	1.8989	0.00425561				Os03g0189100	2.09813	0.0182064					Os12g0560100	-1.89428	-1.12757	0.0403269	0.0487103
Os03g0223000	1.89644	0.0337847				Os12g0618600	2.09506	0.03459					Os06g0474800	-1.87432	-1.1042	0.00249128	0.046669
Os07g0676600	1.89529	0.0164955				Os02g0250700	2.08342	0.00741013					Os04g0602100	-1.86157	-1.76388	0.0282983	0.0231513
Os01g0524850	1.89406	0.00938311				Os06g0679500	2.07282	0.028172					Os12g0291400	-1.83389	-1.57028	0.0172518	0.0256666
Os05g0501700	1.89361	0.0287745				Os06g0146200	2.07229	0.0239195					Os08g0162600	-1.81047	-1.15189	0.0418928	0.0369503
Os06g0613500	1.89249	0.00759717				Os09g0108400	2.07096	0.0146254					Os08g0508500	-1.80955	-1.64805	0.0261897	0.0083312
Os02g0232900	1.88871	0.030581				Os07g0637000	2.06457	0.00542635					Os01g0135900	-1.80952	-1.62611	0.0348258	0.0358047
Os02g0653000	1.88696	0.0347775				Os03g0278300	2.06429	0.0398278					Os08g0390700	-1.80489	-2.21468	0.0329584	0.0324085
Os02g0230000	1.88319	0.0102103				Os04g0665600	2.06074	0.0134425					Os02g0110200	-1.7857	-1.87383	0.0367248	0.0176067
Os04g0574200	1.88313	0.0276801				Os06g0158000	2.05994	0.0110897					Os06g0101600	-1.77895	-1.25701	0.00641411	0.0453525
Os02g0471500	1.87239	0.0280112				Os02g0165100	2.0555	0.0310739					Os11g0183900	-1.7758	1.30175	0.000517295	0.043169
Os09g0299300	1.87006	0.0200998				Os03g0739700	2.04777	0.0421661					Os04g0644600	-1.7685	-2.18578	0.00166721	0.029385
Os12g0194900	1.8548	0.00861953				Os01g0813500	2.04653	0.00124632					Os06g0280900	-1.74617	-1.46512	0.0446355	0.0199825
Os10g0580400	1.85362	0.0286975				Os07g0190900	2.04631	0.00119733					Os06g0264800	-1.73907	-1.51154	0.00599805	0.0483905
Os07g0516700	1.85361	0.031337				Os01g0216000	2.04512	0.0298899					Os10g0505900	-1.73473	-1.45759	0.00497846	0.00223135
Os07g0626500	1.85026	0.00673152				Os12g0547500	2.03604	0.044583					Os09g0394500	-1.70506	-1.49312	0.0493924	0.0500772
Os01g0748000	1.85025	0.0316508				Os05g0451200	2.03516	0.0276636					Os03g0169100	-1.6817	-1.62189	0.00252801	0.0542043
Os02g0158100	1.84915	0.0015694				Os11g0101200	2.02934	0.0128154					Os01g0566500	-1.65679	-1.37463	0.0438128	0.0405733
Os08g0512600	1.84757	0.00149819				Os06g0153200	2.02617	0.00739266					Os01g0761000	-1.64805	-1.36284	0.0490735	0.0156341
Os02g0830700	1.84388	0.0077662				Os09g0452900	2.02441	0.0530881					Os01g0214600	-1.62879	-1.37464	0.0139144	0.052588
Os03g0804200	1.8427	0.0277437				Os05g0476100	2.02166	0.0369462					Os02g0101750	-1.62414	-1.60604	0.0243422	0.00967384
Os12g0438000	1.83358	0.0499015				Os04g0661200	2.02019	0.0510194					Os03g0386800	-1.61888	-1.04086	0.0492087	0.0549853
Os09g0347700	1.83104	0.049518				Os02g0100800	2.01907	0.0274253					Os05g0475700	-1.61845	-1.51342	0.0175116	0.0482567
Os03g0215301	1.82738	0.0524503				Os07g0582400	2.01672	0.014121					Os03g0129300	-1.5866	-1.32004	0.00565546	0.00878534
Os03g0124900	1.81989	0.0371846				Os03g0352400	2.01598	0.0112371					Os09g0128400	-1.58453	-1.65858	0.0380883	0.0377167
Os09g0347800	1.81687	0.0135393				Os01g0292900	2.01522	0.000735356					Os02g0193100	-1.53726	-2.45948	0.0441248	0.043643
Os11g0213766	1.81421	0.00100395				Os09g0550000	2.01217	0.0156355					Os05g0526900	-1.4998	-1.38371	0.0492548	0.00728609
Os07g0674400	1.81172	0.0225223				Os06g0248500	2.00779	0.0545306					Os06g0694200	-1.49406	-1.99801	0.0157572	0.037204
Os04g0166000	1.80097	0.0267867				Os07g0581700	2.00478	0.0458721					Os04g0513400	-1.49361	-1.05323	0.0511234	0.0249275
Os01g0142300	1.79414	0.0520364				Os07g0568000	2.00356	0.0286496					Os06g0273100	-1.48817	-1.15019	0.0200261	0.00631102
Os11g0178800	1.78724	0.0472789				Os07g0654100	2.00259	0.0350442					Os10g0110800	-1.47885	-1.03268	0.052368	0.000666686
Os02g0308400	1.78603	0.0159857				Os01g0839100	2.00136	0.0503543					Os02g0661100	-1.46035	1.21419	0.0402473	0.00177758
Os10g0117800	1.7854	0.0389137				Os01g0785400	2.00055	0.0389095					Os07g0160400	-1.454	-1.03775	0.0288763	0.0288237
Os03g0130700	1.77794	0.0235847				Os03g0148800	1.99664	0.0532409					Os05g0116100	-1.43815	-1.36413	0.0411764	0.0489326
Os05g0468400	1.77512	0.0542898				Os03g0115700	1.99474	0.0443601					Os03g0315400	-1.41646	1.4178	0.00992071	0.0141454
Os09g0112100	1.77146	0.0451965				Os04g0476100	1.99301	0.0172344					Os09g0555150	-1.41595	-1.25265	0.00929743	0.0510628
Os03g0301700	1.7655	0.0119109				Os06g0335500	1.99079	0.053516					Os02g0751600	-1.41363	-0.993303	0.0173148	0.0143907
Os04g0644400	1.76426	0.0223403				Os01g0934100	1.98697	0.0046679					Os06g0532101	-1.40027	-1.14701	0.0225621	0.0395676
Os03g0336200	1.76307	0.0492101				Os01g0539400	1.98497	0.0498235					Os09g0129600	-1.40027	-2.38273	0.0439447	0.0512851
Os12g0286200	1.76195	0.0100461				Os12g0592500	1.98385	0.0165443					Os08g0203600	-1.3809	1.24926	0.0489226	0.0268504
Os11g0155900	1.76141	0.000267202				Os12g0104800	1.98166	0.0137461					Os06g0133000	-1.38036	-2.02004	0.0220495	0.0416082
Os08g0460000	1.75949	0.0132947				Os06g0695700	1.98118	0.0418408					Os04g0202200	-1.35751	1.79883	0.0447292	0.0467541
Os10g0533150	1.75886	0.0186129				Os01g0248400	1.97744	0.0441411					Os12g0148400	-1.35223	1.32924	0.0257147	0.0534852
Os10g0445500	1.75585	0.0237348				Os02g0314600	1.97676	0.0199642					Os08g0454000	-1.3351	1.75496	0.00363077	0.00372318
Os06g0228200	1.75435	0.0455568				Os07g0292800	1.97292	0.0330845					Os03g0293850	-1.33382	-1.09284	0.016583	0.0468823
Os04g0521900	1.74838	0.0210893				Os08g0538700	1.97199	0.023992					Os11g0181700	-1.32949	-1.17217	0.0490286	0.0136573
Os05g0125100	1.74533	0.0314539				Os01g0851300	1.96865	0.0135033					Os05g0291700	-1.32533	-1.76823	0.0451238	0.00174924
Os10g0150800	1.74305	0.0515023				Os01g0236300	1.95877	0.0168714					Os09g0363200	-1.32521	1.24716	0.0420635	0.0366996
Os03g0807700	1.73766	0.0230444				Os08g0293200	1.95756	0.0318941					Os05g0460600	-1.32454	-1.62888	0.0400982	0.0365931
Os05g0413200	1.73516	0.0120365				Os12g0590400	1.95642	0.0326358					Os07g0188700	-1.30869	-1.10667	0.0227158	0.016627
Os07g0681100	1.7346	0.0447957				Os04g0258900	1.95545	0.0414802					Os04g0652500	-1.28399	1.64576	0.0167568	0.041482
Os04g0458600	1.73319	0.0301263				Os01g0748600	1.95419	0.0265822					Os09g0283900	-1.2447	-1.33224	0.0416281	0.0228068
Os03g0791700	1.73153	0.00875071				Os10g0370500	1.95114	0.0334285					Os11g0146800	-1.23507	-1.22805	0.0421873	0.0454587
Os10g0416200	1.72744	0.0289903				Os06g0589300	1.95065	0.0109299					Os12g0440300	-1.18907	-2.24052	0.0463107	0.0247085
Os04g0477500	1.72491	0.0280319				Os01g0886600	1.94994	0.0342402					Os09g0506800	-1.18898	-1.08442	0.0288317	0.0373698
Os12g0637800	1.72339	0.00890514				Os11g0115800	1.94951	0.0322693					Os06g0693700	-1.18801	1.23992	0.0230842	0.020765
Os08g0459300	1.71114	0.00761011				Os12g0533800	1.94948	0.0170943					Os05g0566800	-1.18104	-1.63871	0.0179601	0.0489722
Os05g0507000	1.70641	0.0468583				Os11g0202200	1.94325	0.0053301					Os08g0483200	-1.17958	-1.54695	0.0385536	0.0463074
Os08g0427700	1.70612	0.0379426				Os07g0642800	1.93731	0.0256284					Os12g0133100	-1.17534	-1.20949	0.0109816	0.0379017
Os07g0245200	1.70199	0.0542344				Os02g0815700	1.93714	0.020991					Os05g0402900	-1.16052	1.38353	0.0334177	0.0319489
Os09g0548200	1.6986	0.0158826				Os07g0561300	1.93541	0.00101775					Os08g0548000	-1.14601	2.25563	0.0362742	0.0112398
Os05g0552300	1.69112	0.0223973				Os10g0391400	1.93385	0.0107888					Os02g0580900	-1.138	-1.0321	0.0543205	0.012554
Os09g0276600	1.6905	0.0210265				Os05g0476200	1.93213	0.023559					Os09g0452900	-1.11807	2.02441	0.0182765	0.0530881
Os09g0441900	1.68974	0.0203943				Os03g0325500	1.93196	0.0015476					Os01g0102600	-1.11558	-1.09907	0.0254064	0.0299411
Os02g0799300	1.6889	0.045962				Os10g0478100	1.92768	0.0290399					Os03g0327700	-1.10718	-1.53564	0.0283105	0.0448447
Os10g0480200	1.68784	0.0216855				Os06g0293500	1.92766	0.0143216					Os01g0187200	-1.10153	-1.26354	0.013727	0.0400121
Os10g0147400	1.68784	0.0168275				Os02g0161900	1.92384	0.0338856					Os09g0470000	-1.08716	-1.45773	0.00960639	0.00670104
Os10g0377400	1.68784	0.0130911				Os02g0498700	1.92233	0.0368128					Os07g0489800	-1.08642	-1.05147	0.0364663	0.0432504
Os04g0546300	1.68775	0.0459148				Os04g0166000	1.91491	0.0285263					Os01g0186200	-1.08104	-1.42544	0.0365095	0.053848
Os09g0559500	1.68228	0.0153591				Os12g0162100	1.91114	0.0511143					Os08g0162300	-1.07041	-2.10279	0.00314487	0.0105977
Os01g0769200	1.68199	0.00499043				Os05g0473500	1.90904	0.0230666					Os04g0543900	-1.06471	1.49008	0.0419137	0.0413422
Os01g0601200	1.67615	0.0265776				Os01g0880200	1.90689	0.0374391					Os10g0533100	-1.06006	-1.52935	0.0406272	0.0442176
Os06g0124300	1.67404	0.0089918				Os10g0141600	1.90686	0.00488318					Os06g0668200	-1.03951	-0.999175	0.00225284	0.0236704
Os10g0547500	1.67309	0.0329354				Os08g0494200	1.90252	0.00967321					Os07g0108300	-1.02896	-1.15302	0.00785882	0.0139285
Os01g0123100	1.67254	0.000452353				Os09g0486500	1.9025	0.053053					Os03g0644400	-1.02343	-1.30012	0.0010571	0.0279128
Os04g0615000	1.66944	0.0124158				Os04g0625000	1.90134	0.0234606					Os05g0324000	-1.01151	1.09755	0.0439059	0.0172893
Os01g0327500	1.66788	0.0225976				Os04g0669200	1.89735	0.0476152					Os08g0101250	-1.00878	-1.57637	0.0537172	0.0019499
Os06g0639200	1.66604	0.0500122				Os07g0539900	1.89445	0.0364046					Os04g0432400	-0.991972	-1.11847	0.0493233	0.025634
Os07g0119400	1.66549	0.0274451				Os01g0328300	1.89425	0.0411249					Os07g0406800	1.00239	1.60006	0.00351247	0.00458353
Os02g0524800	1.66439	0.0307469				Os10g0562900	1.89285	0.00513031					Os11g0163100	1.02608	1.01595	0.0275986	0.041088
Os06g0704500	1.66205	0.0136843				Os01g0972000	1.89182	0.0544308					Os06g0336200	1.02623	1.35823	0.0254444	0.0531678
Os07g0525900	1.65637	0.02359				Os03g0329200	1.88935	0.0375604					Os03g0182600	1.0329	1.3094	0.0381224	0.00169438
Os06g0212900	1.65409	0.0209686				Os05g0324700	1.88543	0.00507842					Os09g0452400	1.04275	1.80537	0.053463	0.0137695
Os04g0512400	1.64219	0.035029				Os11g0134700	1.88278	0.0021387					Os05g0480500	1.05243	1.04901	0.0345871	0.0404927
Os03g0203700	1.63804	0.0447814				Os07g0660200	1.88183	0.0184075					Os06g0111800	1.05854	1.50741	0.0356149	0.0391814
Os11g0306400	1.63587	0.0370006				Os01g0808100	1.88087	0.0392159					Os05g0476100	1.07368	2.02166	0.0346769	0.0369462
Os03g0214100	1.63271	0.00668781				Os10g0489900	1.87891	0.0236399					Os07g0233300	1.12086	1.26134	0.00345428	0.0134389
Os10g0463600	1.6326	0.046513				Os08g0445700	1.87716	0.0497132					Os03g0177500	1.12854	1.55289	0.00306283	0.0281353
Os10g0544200	1.6318	0.0147356				Os02g0461600	1.86891	0.0273148					Os03g0177400	1.12872	1.37744	0.0515373	0.0374511
Os04g0233400	1.6315	0.0276005				Os05g0392300	1.86752	0.0392725					Os03g0303100	1.13132	1.27135	0.046245	0.0126986
Os02g0461600	1.63114	0.00246724				Os08g0467300	1.86474	0.053172					Os06g0503100	1.14454	1.11538	0.0356415	0.0118793
Os02g0507600	1.62969	0.0172299				Os01g0600300	1.86459	0.00323062					Os03g0178000	1.18138	1.65583	0.0525394	0.0362778
Os02g0815700	1.62935	0.0122827				Os01g0730850	1.86188	0.0463973					Os10g0177400	1.18234	1.1614	0.0395072	0.0188414
Os01g0756600	1.6241	0.0420898				Os06g0167500	1.86007	0.0168654					Os09g0369050	1.21594	1.01532	0.00620149	0.0318849
Os10g0573400	1.62372	0.0431161				Os05g0110000	1.85686	0.0245658					Os02g0833900	1.21631	-1.07241	0.0213053	0.0432054
Os01g0150200	1.61858	0.0184489				Os01g0761100	1.85312	0.0076655					Os08g0143400	1.22073	1.19321	0.0164868	0.0359851
Os01g0170500	1.61517	0.0443515				Os02g0639000	1.85121	0.00278236					Os06g0225300	1.25277	1.59083	0.0148314	0.0326933
Os10g0577400	1.61345	0.0494702				Os05g0127300	1.85021	0.000887017					Os05g0140100	1.27384	1.17812	0.0434117	0.0508237
Os06g0205100	1.61156	0.00177061				Os10g0498100	1.84996	0.0227504					Os03g0688000	1.27398	-2.9043	0.0449294	0.0266264
Os03g0617500	1.61131	0.0402148				Os01g0580200	1.84452	0.0349283					Os03g0826000	1.28616	1.67132	0.0496831	0.027632
Os06g0671900	1.60963	0.000500935				Os04g0672700	1.84233	0.042036					Os04g0649700	1.30597	0.997026	0.0343433	0.0251926
Os01g0714100	1.60897	0.0161657				Os11g0156800	1.83855	0.0292876					Os03g0297600	1.3292	1.145	0.0491383	0.0193265
Os01g0640500	1.60444	0.00871562				Os01g0311500	1.83832	0.0428321					Os10g0450000	1.33556	-1.30059	0.0426521	0.00021582
Os12g0109700	1.59793	0.00383715				Os03g0648400	1.8344	0.00255116					Os02g0733300	1.37183	1.11979	0.0493751	0.0329188
Os09g0540150	1.59604	0.0371768				Os02g0780550	1.83291	0.0479449					Os05g0106600	1.38213	1.23888	0.0267498	0.0148122
Os02g0669900	1.59292	0.0383347				Os01g0797600	1.82599	0.04848					Os01g0216000	1.39405	2.04512	0.0395636	0.0298899
Os08g0556900	1.5883	0.0511041				Os09g0268600	1.82481	0.0271066					Os12g0123500	1.41465	1.04935	0.0521298	0.0132975
Os05g0542001	1.58597	0.0262243				Os07g0162300	1.82269	0.0538815					Os03g0368900	1.41549	1.12799	0.039502	0.013051
Os07g0591100	1.58596	0.051848				Os04g0663700	1.82091	0.0446938					Os10g0432300	1.42664	1.04509	0.0186522	0.00600841
Os04g0690100	1.5838	0.0523467				Os03g0843100	1.81917	0.0512716					Os09g0249750	1.43805	-1.56853	0.0283456	0.00828832
Os04g0669600	1.57749	0.00130987				Os03g0376800	1.81868	0.0506826					Os02g0619600	1.44329	1.60237	0.0104813	0.0409131
Os11g0462100	1.57747	0.0381401				Os01g0622700	1.8167	0.00258093					Os02g0802700	1.46379	1.08119	0.021626	0.0449113
Os02g0831400	1.57535	0.00128252				Os06g0730900	1.81475	0.000972922					Os07g0448800	1.47607	1.18767	0.0352165	0.0472235
Os03g0758800	1.57462	0.00561845				Os03g0703100	1.81383	0.0521842					Os04g0505500	1.4864	-2.77375	0.0325952	0.0306832
Os05g0479900	1.57013	0.0308276				Os07g0603800	1.81308	0.0151815					Os11g0247300	1.49003	2.27159	0.021101	0.0519146
Os09g0540600	1.56855	0.0393008				Os08g0184600	1.81097	0.0355501					Os07g0205500	1.49114	1.08831	0.0280174	0.0166395
Os11g0703600	1.56663	0.0446787				Os03g0810700	1.81013	0.0356213					Os01g0906000	1.50809	1.04051	0.0404586	0.0196274
Os06g0285400	1.56356	0.00495747				Os03g0659400	1.81006	0.00598491					Os02g0810200	1.51027	1.07069	0.0491973	0.0342112
Os03g0822000	1.5614	0.0399632				Os01g0716800	1.80741	0.0422743					Os03g0758800	1.57462	1.07529	0.00561845	0.0380591
Os02g0662700	1.56027	0.00493946				Os12g0204800	1.80592	0.0457296					Os08g0556900	1.5883	1.25978	0.0511041	0.034932
Os10g0532000	1.55948	0.0444269				Os09g0452400	1.80537	0.0137695					Os02g0669900	1.59292	1.02361	0.0383347	0.0100554
Os08g0455600	1.55424	0.0351363				Os11g0705200	1.80282	0.0238379					Os01g0170500	1.61517	1.10851	0.0443515	0.0467483
Os08g0200600	1.55359	0.0311195				Os04g0434700	1.80282	0.0232495					Os02g0815700	1.62935	1.93714	0.0122827	0.020991
Os05g0373300	1.55351	0.00111743				Os04g0202200	1.79883	0.0467541					Os02g0461600	1.63114	1.86891	0.00246724	0.0273148
Os07g0556000	1.55308	0.0310479				Os03g0270200	1.79808	0.0233074					Os04g0233400	1.6315	1.05377	0.0276005	0.032488
Os09g0551600	1.55005	0.0366509				Os09g0110300	1.79363	0.0120306					Os11g0306400	1.63587	2.82514	0.0370006	0.0428308
Os03g0717000	1.5475	0.0489284				Os04g0166600	1.79326	0.0526841					Os04g0512400	1.64219	1.13828	0.035029	0.0351339
Os03g0833100	1.54745	0.0319752				Os09g0365900	1.79235	0.0341275					Os09g0441900	1.68974	1.13152	0.0203943	0.0482298
Os06g0667100	1.54694	0.016344				Os12g0484700	1.78926	0.0401501					Os12g0637800	1.72339	1.43835	0.00890514	0.0340655
Os01g0312800	1.54509	0.0146456				Os03g0107700	1.7873	0.032005					Os10g0150800	1.74305	1.59725	0.0515023	0.0451917
Os04g0180700	1.54429	0.0108799				Os06g0687400	1.78361	0.0351619					Os04g0166000	1.80097	1.91491	0.0267867	0.0285263
Os01g0133200	1.53863	0.0436254				Os02g0248240	1.78356	0.0114721					Os08g0512600	1.84757	1.06115	0.00149819	0.0424045
Os07g0107800	1.53851	0.0281979				Os03g0180900	1.78171	0.0344164					Os02g0158100	1.84915	1.53619	0.0015694	0.0477917
Os01g0753800	1.53829	0.016919				Os05g0489600	1.77951	0.00050865					Os10g0580400	1.85362	2.1925	0.0286975	0.0264847
Os02g0792600	1.53694	0.0383803				Os03g0235700	1.77697	0.0163495					Os01g0524850	1.89406	-1.57654	0.00938311	0.00390241
Os10g0544600	1.53228	0.0349941				Os01g0814400	1.77462	0.0199196					Os03g0335500	1.89929	1.15034	0.00717977	0.0417026
Os07g0447000	1.53224	0.0300484				Os06g0142900	1.77315	0.0392757					Os09g0452200	1.90472	1.53514	0.0106773	0.0533185
Os05g0202800	1.53172	0.0439965				Os08g0372900	1.77187	0.0272086					Os04g0631200	1.90504	1.45908	0.0264975	0.0371199
Os03g0140500	1.52678	0.0389872				Os04g0628600	1.76659	0.0412139					Os05g0513800	1.97198	1.01475	0.043029	0.0407451
Os04g0665400	1.52492	0.0288384				Os03g0125800	1.76501	0.0146685					Os01g0652000	2.00131	1.0335	0.0463446	0.0263368
Os03g0724300	1.52278	0.0435872				Os02g0679500	1.76495	0.0343434					Os02g0258200	2.09445	1.32295	0.045032	0.0504143
Os05g0551100	1.52071	0.00206376				Os05g0130300	1.76274	0.0297318					Os03g0165400	2.11501	1.2471	0.0211049	0.0494133
Os03g0337500	1.5205	0.0478586				Os03g0301200	1.76036	0.014464					Os01g0191800	2.1592	1.18328	0.053611	0.00420884
Os02g0588500	1.51864	0.0350909				Os04g0501700	1.75905	0.0447153					Os04g0496300	2.32025	1.12015	0.00303144	0.0155939
Os12g0248300	1.51791	0.0200267				Os02g0797600	1.75901	0.0255474					Os02g0616100	2.38357	1.68066	0.021227	0.0508235
Os04g0689500	1.51411	0.0024098				Os10g0159700	1.75571	0.0367529					Os04g0650700	2.47629	2.13006	0.0361857	0.00885353
Os01g0758500	1.51317	0.00549016				Os01g0968700	1.75531	0.0351419					Os03g0692400	2.70678	1.2785	0.0358575	0.0420349
Os02g0810200	1.51027	0.0491973				Os08g0454000	1.75496	0.00372318					Os02g0256100	2.78838	1.16169	0.0228294	0.0398204
Os01g0906000	1.50809	0.0404586				Os08g0544500	1.75018	0.0541433					Os06g0298200	3.39371	2.3888	0.0195488	0.0169794
Os03g0853600	1.50671	0.00372307				Os06g0203600	1.74605	0.0361468					Os10g0389500	3.50299	1.58097	0.038529	0.0345247
Os05g0429700	1.50399	0.0104496				Os01g0532800	1.74557	0.000883869					Os09g0409100	6.09801	5.92763	0.0170413	0.00275332
Os11g0456000	1.5032	0.00913638				Os05g0570400	1.74003	0.021272
Os11g0168100	1.50175	0.0516573				Os08g0549200	1.73961	0.0440726
Os03g0859100	1.50153	0.0353543				Os02g0105000	1.7381	0.0343639
Os01g0180500	1.50048	0.0383311				Os02g0277600	1.7332	0.0182072
Os03g0756300	1.49681	0.0547015				Os01g0870100	1.73307	0.0132809
Os01g0769700	1.49485	0.0155485				Os01g0892800	1.73148	0.00154502
Os08g0469500	1.4928	0.03381				Os06g0602500	1.7296	0.0140785
Os07g0205500	1.49114	0.0280174				Os09g0555600	1.72732	0.000922565
Os11g0247300	1.49003	0.021101				Os01g0159400	1.72542	0.00113747
Os04g0505500	1.4864	0.0325952				Os03g0805100	1.72442	0.0183945
Os04g0371200	1.48605	0.0389547				Os12g0563500	1.72301	0.0495161
Os10g0562700	1.48545	0.0428668				Os12g0149300	1.72293	0.000532824
Os08g0532800	1.48385	0.0505465				Os01g0148500	1.7186	0.0459383
Os09g0546900	1.48367	0.0220475				Os10g0578300	1.71742	0.0401224
Os04g0569900	1.48351	0.0505787				Os09g0135501	1.71711	0.0316018
Os12g0443600	1.4822	0.0107185				Os03g0815100	1.70841	0.0454246
Os06g0201000	1.4814	0.043509				Os12g0534000	1.70784	0.0507392
Os03g0431100	1.48034	0.0117096				Os06g0674000	1.70721	0.00915727
Os02g0653400	1.47863	0.0134025				Os02g0526400	1.70564	0.0462659
Os07g0448800	1.47607	0.0352165				Os06g0671300	1.70539	0.0107965
Os07g0529700	1.47554	0.0488328				Os11g0244300	1.70407	0.047984
Os02g0528100	1.47547	0.0488329				Os02g0139500	1.70385	0.00843187
Os04g0681400	1.47382	0.0227737				Os07g0239600	1.70372	0.0512783
Os05g0534500	1.47367	0.00660042				Os06g0132600	1.70234	0.0541268
Os12g0612700	1.46819	0.0087692				Os01g0201900	1.69913	0.0427971
Os07g0181000	1.46768	0.0275006				Os07g0522500	1.69913	0.0470773
Os06g0104400	1.4645	0.00992704				Os02g0653900	1.69867	0.0507007
Os04g0674300	1.46423	0.0441546				Os01g0921100	1.69767	0.0261966
Os02g0802700	1.46379	0.021626				Os08g0487000	1.69606	0.0238529
Os10g0347000	1.46295	0.0313378				Os01g0958900	1.69128	0.0502281
Os05g0495700	1.46095	0.014089				Os02g0198200	1.69016	0.00660989
Os01g0739700	1.45958	0.0544098				Os02g0650500	1.68801	0.0104935
Os01g0588200	1.45957	0.00916105				Os10g0504600	1.68659	0.0311731
Os10g0150700	1.45767	0.0432573				Os04g0549600	1.68598	0.0455521
Os11g0210300	1.45477	0.050999				Os02g0616100	1.68066	0.0508235
Os07g0542600	1.45413	0.021114				Os01g0950700	1.67867	0.0225814
Os05g0370600	1.45071	0.0422565				Os04g0566100	1.67686	0.0174507
Os01g0894300	1.44948	0.0222432				Os02g0132600	1.67605	0.016433
Os01g0881300	1.44807	0.0403838				Os03g0826000	1.67132	0.027632
Os10g0568000	1.44719	0.0378725				Os05g0495300	1.67087	0.0335941
Os02g0753700	1.44626	0.0338509				Os07g0130200	1.66859	0.000594148
Os02g0619600	1.44329	0.0104813				Os01g0643300	1.66858	0.0462892
Os08g0433400	1.44181	0.00482818				Os01g0177900	1.66851	0.0144765
Os03g0109400	1.44004	0.043121				Os06g0208200	1.66187	0.0106528
Os10g0102400	1.43885	0.0528659				Os02g0755000	1.66153	0.0229952
Os09g0249750	1.43805	0.0283456				Os04g0553650	1.66121	0.038884
Os12g0634400	1.43699	0.0424684				Os03g0422800	1.66083	0.04056
Os03g0149200	1.43508	0.0150595				Os07g0413700	1.65974	0.0434611
Os04g0597300	1.43366	0.024645				Os07g0477866	1.65782	0.0138908
Os06g0682633	1.43163	0.00112067				Os03g0178000	1.65583	0.0362778
Os11g0147500	1.43118	0.00588448				Os02g0789600	1.65582	0.0147595
Os07g0112700	1.42872	0.023981				Os01g0200600	1.65352	0.00878641
Os03g0758500	1.42757	0.0507675				Os02g0665300	1.65234	0.0128829
Os01g0631700	1.42669	0.0338639				Os01g0826400	1.65131	0.00246542
Os10g0432300	1.42664	0.0186522				Os04g0429800	1.64666	0.0363076
Os01g0140100	1.42625	0.0136938				Os04g0652500	1.64576	0.041482
Os05g0526400	1.4237	0.0488233				Os01g0625200	1.64466	0.0336654
Os08g0113100	1.4234	0.00810517				Os03g0126900	1.64444	0.00490482
Os03g0635800	1.42332	0.02385				Os05g0397900	1.64383	0.0416889
Os03g0232900	1.42192	0.0147825				Os05g0498800	1.64336	0.000539852
Os07g0408100	1.42189	0.0420216				Os03g0847500	1.63764	0.0267309
Os12g0121100	1.42186	0.0279121				Os01g0389200	1.63755	0.00845968
Os10g0456400	1.42162	0.00397026				Os03g0146100	1.63575	0.0477054
Os10g0183500	1.42146	0.0453211				Os06g0294200	1.62342	0.0377341
Os03g0368900	1.41549	0.039502				Os04g0686200	1.62283	0.0188667
Os12g0123500	1.41465	0.0521298				Os02g0724000	1.62232	0.0330896
Os03g0681101	1.41461	0.00449445				Os03g0424200	1.62153	0.0261036
Os07g0668300	1.41421	0.0112212				Os03g0588600	1.62001	0.00238573
Os11g0432600	1.41369	0.0307599				Os12g0136500	1.6196	0.0381421
Os05g0189300	1.4135	0.0165904				Os07g0497400	1.61844	0.0320249
Os02g0683500	1.41314	0.0454896				Os01g0681200	1.61664	0.0370077
Os04g0619800	1.4104	0.0371226				Os06g0705350	1.61608	0.00059456
Os12g0580700	1.41019	0.0201363				Os03g0103000	1.61557	0.0312933
Os04g0579700	1.40977	0.0147536				Os04g0685300	1.61348	0.00100273
Os06g0119300	1.40974	0.00177835				Os08g0421800	1.6125	0.0499186
Os02g0593400	1.40885	0.0139423				Os08g0224300	1.61233	0.0175054
Os02g0664700	1.40813	0.0549027				Os01g0174500	1.60878	0.0395028
Os12g0518700	1.40704	0.0359098				Os03g0844000	1.60865	0.0398813
Os06g0130100	1.40605	0.0416868				Os01g0300200	1.60819	0.0517953
Os05g0469800	1.40355	0.0198525				Os05g0121700	1.6064	0.0232875
Os03g0195300	1.40107	0.039043				Os02g0705600	1.60441	0.0197618
Os03g0823800	1.40104	0.0207055				Os01g0314000	1.60415	0.0148034
Os05g0277500	1.39866	0.0509825				Os08g0503800	1.60409	0.0309892
Os08g0467100	1.39822	0.0160289				Os02g0619600	1.60237	0.0409131
Os11g0640600	1.39473	0.0485946				Os07g0671500	1.60207	0.0264107
Os01g0216000	1.39405	0.0395636				Os03g0820400	1.60186	0.0438269
Os05g0512400	1.39384	0.0201342				Os02g0709100	1.60143	0.00928206
Os12g0194800	1.3931	0.019806				Os10g0495100	1.60124	0.0136174
Os01g0531400	1.39076	0.0175062				Os01g0761300	1.60035	0.0441156
Os06g0659750	1.38889	0.0221016				Os07g0406800	1.60006	0.00458353
Os05g0501300	1.38826	0.0233959				Os05g0452600	1.59973	0.00544023
Os11g0111101	1.38677	0.0404876				Os11g0630300	1.59925	0.0140294
Os01g0705800	1.38515	0.041428				Os08g0199100	1.59899	0.0250195
Os05g0106600	1.38213	0.0267498				Os06g0726800	1.59831	0.00469881
Os12g0420300	1.38096	0.0067317				Os07g0507200	1.59725	0.00726143
Os06g0681300	1.38092	0.0130568				Os10g0150800	1.59725	0.0451917
Os06g0475500	1.3733	0.0163245				Os12g0566800	1.59643	0.0455313
Os02g0733300	1.37183	0.0493751				Os01g0135700	1.59573	0.044028
Os10g0479500	1.37127	0.0239905				Os09g0484300	1.59445	0.0386318
Os04g0685900	1.37045	0.051334				Os07g0684700	1.59371	0.0539606
Os01g0741200	1.36952	0.016324				Os03g0852300	1.59272	0.022365
Os01g0100700	1.36624	0.0382978				Os06g0225300	1.59083	0.0326933
Os04g0687800	1.36387	0.0431909				Os03g0435200	1.59069	0.0326685
Os01g0153100	1.36378	0.039837				Os04g0680400	1.59055	0.00108151
Os04g0674500	1.36122	0.0548746				Os07g0564700	1.59044	0.0240212
Os05g0579800	1.36108	0.0507865				Os12g0576300	1.5895	0.000299622
Os02g0693700	1.35938	0.0353322				Os01g0176500	1.58849	0.0206123
Os05g0567500	1.35867	0.0113792				Os12g0178700	1.58738	0.026998
Os06g0178900	1.35721	0.0502677				Os05g0134000	1.587	0.00411091
Os11g0614500	1.3571	0.0125827				Os02g0130600	1.58218	0.0395504
Os07g0639900	1.35503	0.0314111				Os10g0389500	1.58097	0.0345247
Os03g0785800	1.35315	0.0218525				Os07g0657200	1.5795	0.0114061
Os01g0917300	1.35312	0.0251177				Os01g0192000	1.57926	0.0497949
Os02g0803800	1.35244	0.0432732				Os05g0560600	1.577	0.0321011
Os05g0519200	1.35187	0.042178				Os01g0869500	1.57561	0.0110695
Os02g0725000	1.35171	0.0287883				Os07g0176200	1.57507	0.00881774
Os05g0467700	1.3479	0.0293564				Os05g0144900	1.57309	0.049411
Os07g0212300	1.34547	0.0166952				Os07g0160100	1.57262	0.0041142
Os10g0195600	1.3429	0.00104737				Os12g0610600	1.5722	0.00919081
Os06g0257600	1.34281	0.00269911				Os09g0538800	1.57158	0.0456415
Os05g0564400	1.34073	0.0220181				Os11g0107700	1.57149	0.0162719
Os02g0459400	1.33803	0.0143929				Os01g0120700	1.57059	0.0471035
Os01g0207400	1.33784	0.0067338				Os03g0587200	1.56854	0.0424223
Os03g0283900	1.33778	0.0465224				Os05g0562400	1.56757	0.0361448
Os03g0607600	1.33672	0.0275051				Os03g0181100	1.56708	0.0228023
Os05g0477300	1.3358	0.0363316				Os04g0565500	1.56432	0.0250014
Os10g0450000	1.33556	0.0426521				Os05g0173500	1.56303	0.0208328
Os04g0267950	1.33367	0.0400493				Os02g0527100	1.56285	0.0348037
Os04g0573300	1.33333	0.0121233				Os06g0128200	1.56252	0.0163945
Os03g0859500	1.3331	0.0306692				Os08g0461800	1.56115	0.00277036
Os03g0209500	1.33262	0.034487				Os02g0797400	1.55845	0.00595181
Os04g0548500	1.33244	0.0244402				Os01g0762000	1.55832	0.0155426
Os03g0733400	1.33048	0.0293651				Os05g0392700	1.55768	0.00544919
Os03g0297600	1.3292	0.0491383				Os03g0177500	1.55289	0.0281353
Os05g0467400	1.3248	0.0363829				Os12g0438600	1.55084	0.00833191
Os02g0450000	1.32116	0.0534311				Os01g0530300	1.55033	0.00986127
Os01g0604000	1.32089	0.0383663				Os02g0161100	1.54781	0.0463298
Os06g0627500	1.32058	0.0322915				Os03g0134900	1.54718	0.00113515
Os02g0724500	1.32044	0.0444848				Os04g0419100	1.54703	0.0441385
Os02g0791500	1.31924	0.0341639				Os11g0546000	1.54688	0.0365888
Os03g0780800	1.3161	0.0463387				Os05g0426300	1.54631	0.0524009
Os07g0658300	1.31451	0.0137482				Os04g0602500	1.5413	0.0308843
Os07g0298400	1.31431	0.00416288				Os06g0195900	1.54025	0.0175673
Os04g0517500	1.31267	0.0514385				Os10g0486000	1.53965	0.00946184
Os02g0114600	1.31266	0.0345753				Os09g0114500	1.53904	0.0468306
Os03g0648100	1.31257	0.0112966				Os10g0382300	1.5379	0.0362614
Os01g0329900	1.31213	0.0433849				Os05g0572700	1.53777	0.0103961
Os01g0719000	1.31123	0.0254996				Os03g0674300	1.53719	0.0313045
Os09g0568400	1.30882	0.0268955				Os09g0482100	1.53621	0.0147657
Os03g0410900	1.30747	0.0162378				Os02g0158100	1.53619	0.0477917
Os08g0468100	1.3074	0.028608				Os09g0452200	1.53514	0.0533185
Os03g0209000	1.30705	0.0297329				Os11g0703900	1.53379	0.0501369
Os04g0649700	1.30597	0.0343433				Os02g0114200	1.53188	0.0160159
Os02g0713400	1.30318	0.0197529				Os10g0497500	1.53092	0.0496358
Os02g0834300	1.29749	0.00928425				Os06g0677500	1.53013	0.0476495
Os02g0520100	1.29722	0.0209081				Os03g0699200	1.52734	0.0062772
Os05g0369300	1.29476	0.0246616				Os06g0554300	1.52711	0.0519994
Os12g0581300	1.2934	0.0467943				Os02g0174100	1.52676	0.0385241
Os03g0210500	1.2926	0.0483168				Os01g0251400	1.52634	0.00254437
Os04g0613200	1.29004	0.0246531				Os10g0524400	1.52579	0.0205308
Os02g0172800	1.2892	0.0104209				Os07g0446100	1.52378	0.019666
Os07g0675100	1.28801	0.0386169				Os02g0519900	1.52376	0.017325
Os03g0826000	1.28616	0.0496831				Os03g0268300	1.52349	0.0547143
Os10g0521600	1.28309	0.037337				Os12g0210200	1.52332	0.0243946
Os07g0449700	1.28133	0.0288258				Os11g0552100	1.52187	0.0548419
Os01g0536400	1.27827	0.0143005				Os01g0758300	1.52156	0.0191188
Os03g0187500	1.27461	0.019564				Os04g0450100	1.52044	0.0125299
Os07g0575000	1.27438	0.0537109				Os11g0302500	1.51999	0.0237556
Os03g0688000	1.27398	0.0449294				Os05g0563300	1.51915	0.046359
Os05g0140100	1.27384	0.0434117				Os06g0101800	1.51914	0.050969
Os04g0457800	1.27382	0.0432512				Os01g0242300	1.51893	0.0505221
Os01g0936600	1.27359	0.0515017				Os02g0440900	1.51882	0.010376
Os04g0576300	1.26829	0.014931				Os01g0901800	1.5179	0.0154645
Os03g0725400	1.26802	0.0328697				Os09g0364000	1.5166	0.0364457
Os03g0666100	1.26565	0.0403921				Os09g0557600	1.51341	0.0362872
Os11g0707900	1.26346	0.017849				Os10g0444400	1.51277	0.00813326
Os02g0793100	1.26261	0.0298543				Os04g0506800	1.50824	0.00100096
Os03g0605300	1.26249	0.00660868				Os01g0971400	1.50761	0.0465464
Os08g0359200	1.26219	0.0286614				Os04g0316800	1.50753	0.0190837
Os12g0454600	1.26215	0.0447145				Os06g0111800	1.50741	0.0391814
Os03g0220100	1.26178	0.0431196				Os02g0728500	1.50538	0.0104298
Os03g0197900	1.25955	0.0229268				Os07g0447800	1.50325	0.00128123
Os11g0136600	1.25904	0.0491503				Os02g0264300	1.5031	0.0298088
Os12g0155200	1.25742	0.00838101				Os10g0130800	1.4962	0.0193806
Os06g0225300	1.25277	0.0148314				Os12g0586100	1.4954	0.0404357
Os08g0285200	1.25182	0.0512182				Os09g0248200	1.49401	0.0508976
Os12g0204500	1.2501	0.00696546				Os03g0100800	1.49201	0.0256738
Os04g0685200	1.24835	0.0447763				Os08g0486200	1.49127	0.0271414
Os01g0140500	1.24765	0.0402351				Os02g0133200	1.49108	0.0047483
Os03g0346500	1.24288	0.0165296				Os04g0543900	1.49008	0.0413422
Os08g0117700	1.24091	0.0452056				Os11g0683800	1.48915	0.00222899
Os01g0307500	1.23995	0.0327901				Os03g0622100	1.48911	0.0166639
Os02g0143200	1.2365	0.0273333				Os07g0571300	1.48877	0.0505317
Os01g0101300	1.23499	0.0316575				Os12g0556200	1.48841	0.0443701
Os03g0136200	1.2343	0.042615				Os04g0401800	1.48793	0.0501112
Os02g0106600	1.23161	0.0274188				Os02g0175400	1.48749	0.0264548
Os10g0539900	1.23069	0.0520248				Os06g0255900	1.48693	0.0360055
Os10g0160600	1.2304	0.0439349				Os02g0793500	1.48426	8.41043e-05
Os05g0474400	1.22864	0.0230684				Os08g0485000	1.48385	0.0394392
Os01g0940100	1.22862	0.00321436				Os01g0570800	1.48266	0.0119484
Os06g0202400	1.22667	0.0162106				Os06g0506000	1.48198	0.0533054
Os05g0353400	1.22544	0.0165804				Os12g0165700	1.48198	0.047901
Os04g0684100	1.22116	0.0062358				Os06g0706700	1.48182	0.029406
Os08g0143400	1.22073	0.0164868				Os09g0280500	1.48129	0.0120276
Os02g0721700	1.22048	0.0101902				Os09g0570600	1.47709	0.0380998
Os12g0498900	1.21976	0.00161885				Os02g0555300	1.4768	0.00622912
Os07g0209700	1.21952	0.0132663				Os08g0520500	1.47557	0.0368886
Os10g0577600	1.21928	0.0533698				Os03g0744650	1.47548	0.0397543
Os11g0672900	1.21902	0.0286408				Os02g0106700	1.47526	0.0211105
Os11g0447300	1.21677	0.0150151				Os08g0290100	1.47323	0.045576
Os02g0833900	1.21631	0.0213053				Os04g0476400	1.47199	0.0529351
Os09g0369050	1.21594	0.00620149				Os01g0296100	1.4713	0.0283894
Os09g0513200	1.21277	0.0343875				Os01g0810700	1.46999	0.0459858
Os01g0141150	1.2103	0.0344431				Os01g0631100	1.46734	0.0230641
Os03g0214600	1.20993	0.0354919				Os01g0748900	1.46587	0.0219312
Os09g0471400	1.20911	0.0501092				Os01g0670200	1.46587	0.0544837
Os04g0612600	1.20488	0.0451904				Os04g0631200	1.45908	0.0371199
Os09g0538700	1.20435	0.0405845				Os10g0561500	1.45891	0.0215078
Os02g0107600	1.20312	0.0505219				Os01g0362100	1.45861	0.0448465
Os07g0102100	1.2008	0.0500136				Os07g0568200	1.456	0.0260831
Os11g0138700	1.20021	0.0112161				Os02g0612800	1.45494	0.00451199
Os06g0297600	1.19957	0.0399012				Os03g0114800	1.45311	0.0370895
Os08g0249400	1.19679	0.0264473				Os03g0648300	1.45284	0.0350299
Os03g0726100	1.19641	0.0422308				Os03g0295700	1.4504	0.0500504
Os05g0555100	1.19587	0.03017				Os01g0958400	1.45012	0.0434251
Os10g0337600	1.19521	0.00738657				Os05g0509500	1.4491	0.0379296
Os02g0299200	1.19521	0.0134886				Os05g0508700	1.44812	0.0522928
Os02g0648300	1.19401	0.0495409				Os06g0308300	1.44379	0.0162627
Os12g0620600	1.19249	0.0533195				Os04g0183100	1.44293	0.01955
Os10g0411800	1.19182	0.0546036				Os04g0166400	1.44265	0.0452337
Os08g0200100	1.19158	0.0348532				Os01g0706400	1.44261	0.0203291
Os01g0946600	1.1902	0.0477005				Os12g0621100	1.4418	0.0191652
Os02g0633300	1.18991	0.0417103				Os12g0174800	1.43984	0.0360292
Os03g0742800	1.18987	0.014291				Os12g0637800	1.43835	0.0340655
Os06g0334300	1.18986	0.0124299				Os04g0291100	1.43516	0.0481958
Os02g0286200	1.18844	0.0040202				Os03g0280800	1.43502	0.0289178
Os09g0526200	1.18738	0.0154441				Os01g0607400	1.43325	0.00965916
Os11g0220800	1.18419	0.0409311				Os07g0467800	1.43315	0.0459878
Os06g0176000	1.18332	0.0501788				Os06g0609700	1.43249	0.0126713
Os10g0177400	1.18234	0.0395072				Os07g0481000	1.43168	0.0400133
Os03g0812200	1.18159	0.0312986				Os06g0701200	1.43038	0.0401063
Os03g0178000	1.18138	0.0525394				Os02g0141300	1.42941	0.0210252
Os01g0315700	1.17535	0.0223025				Os01g0701700	1.42902	0.00423922
Os07g0616600	1.17414	0.029854				Os07g0605200	1.42882	0.0512483
Os07g0129700	1.17241	0.0277634				Os01g0667700	1.42853	0.0341453
Os11g0284900	1.17069	0.048445				Os01g0133700	1.42843	0.00894133
Os07g0603900	1.16921	0.0052306				Os03g0281300	1.42468	0.0478843
Os03g0406200	1.16918	0.0479478				Os07g0408500	1.42196	0.039073
Os02g0643200	1.1683	0.0414345				Os04g0666900	1.42164	0.0450494
Os06g0696400	1.16721	0.0149788				Os11g0182400	1.42032	0.0539389
Os08g0428200	1.16639	0.0364909				Os03g0315400	1.4178	0.0141454
Os04g0662800	1.16597	0.0494735				Os01g0921400	1.41727	0.0502123
Os09g0281700	1.16467	0.00176347				Os03g0237600	1.41646	0.0121748
Os01g0278950	1.16437	0.000303537				Os02g0273900	1.41636	0.0548581
Os06g0700300	1.16303	0.0189183				Os04g0563700	1.41365	0.0115878
Os02g0509500	1.15847	0.00843304				Os04g0566500	1.41098	0.0148318
Os12g0166700	1.15654	0.0379346				Os02g0672200	1.41094	0.0219233
Os03g0192700	1.15585	0.00576739				Os04g0105500	1.41079	0.00214976
Os08g0492100	1.15496	0.0542191				Os07g0572800	1.41003	0.0157356
Os05g0475400	1.15441	0.0238501				Os02g0824900	1.4098	0.0252524
Os01g0897000	1.15401	0.0348831				Os04g0636400	1.40664	0.0339961
Os07g0565000	1.15401	0.0338066				Os02g0433600	1.4038	0.0230718
Os10g0148100	1.15344	0.0200092				Os06g0490700	1.4036	0.0406234
Os03g0723000	1.15196	0.0366576				Os02g0208400	1.40304	0.0480116
Os01g0119000	1.15137	0.0183155				Os10g0521900	1.40201	0.0337685
Os07g0280200	1.1513	0.0383884				Os07g0563800	1.39986	0.0391556
Os06g0499500	1.14814	0.01973				Os11g0158400	1.39875	0.0283076
Os03g0355800	1.14813	0.0455558				Os07g0614500	1.39825	0.0438008
Os04g0439600	1.14676	0.0421352				Os03g0339700	1.39779	0.0463736
Os06g0503100	1.14454	0.0356415				Os12g0233800	1.39711	0.03546
Os09g0249000	1.14435	0.0486359				Os01g0108800	1.39682	0.0446253
Os02g0720200	1.14321	0.015597				Os07g0270900	1.39663	0.030959
Os04g0679600	1.14308	0.0349196				Os01g0828300	1.39485	0.0168816
Os01g0384300	1.14293	0.0185043				Os03g0105600	1.39471	0.0266991
Os03g0321300	1.14093	0.0127999				Os03g0719500	1.39444	0.020397
Os09g0395600	1.14092	0.0317529				Os01g0512200	1.3942	0.032176
Os03g0122100	1.13541	0.0547439				Os03g0180800	1.3935	0.0291973
Os01g0166500	1.13511	0.0427388				Os12g0609800	1.39268	0.0258736
Os04g0430200	1.13467	0.048965				Os06g0530400	1.39192	0.00225316
Os08g0495800	1.1345	0.01517				Os03g0268000	1.39104	0.00156535
Os09g0267500	1.13317	0.0176567				Os03g0710100	1.39075	0.02625
Os05g0302700	1.13284	0.0218101				Os04g0667800	1.39018	0.0108351
Os01g0813800	1.13193	0.0426404				Os09g0341500	1.38998	0.032807
Os03g0646200	1.13189	0.00983327				Os03g0215800	1.38997	0.018811
Os03g0303100	1.13132	0.046245				Os06g0360600	1.38905	0.0470327
Os12g0485600	1.12993	0.0293817				Os08g0157900	1.38851	0.0410825
Os02g0612600	1.12947	0.00301171				Os03g0831700	1.38818	0.0105625
Os03g0177400	1.12872	0.0515373				Os03g0843600	1.38717	0.0476174
Os04g0503800	1.12865	0.0182974				Os11g0265000	1.38623	0.0150118
Os03g0177500	1.12854	0.00306283				Os12g0567700	1.38619	0.00866681
Os10g0497600	1.12779	0.0537762				Os04g0103200	1.38481	0.0244719
Os12g0623900	1.12625	0.00147239				Os03g0676400	1.38434	0.0308791
Os06g0294000	1.12613	0.0239514				Os10g0189600	1.38398	0.0389836
Os05g0556400	1.12562	0.0134884				Os05g0402900	1.38353	0.0319489
Os03g0576700	1.12449	0.0380589				Os12g0225100	1.38294	0.0113747
Os07g0134200	1.12282	0.0201512				Os01g0877300	1.38292	0.0248586
Os02g0478700	1.12244	0.0122299				Os03g0222800	1.38244	0.00634222
Os06g0571400	1.12219	0.0508644				Os03g0157300	1.38239	0.0113329
Os10g0497900	1.12151	0.0330397				Os04g0686650	1.38119	0.0458612
Os01g0974400	1.12142	0.0261353				Os02g0514700	1.38034	0.011461
Os05g0178400	1.12108	0.0532983				Os05g0482600	1.37973	0.0258921
Os07g0233300	1.12086	0.00345428				Os06g0643800	1.37931	0.0197633
Os05g0147400	1.12056	0.0168215				Os12g0141500	1.37844	0.0388265
Os12g0207300	1.12005	0.0149377				Os03g0177400	1.37744	0.0374511
Os06g0148200	1.11916	0.0139587				Os02g0796500	1.37484	0.0446299
Os02g0105900	1.11813	0.0357685				Os09g0445800	1.37434	0.0241304
Os01g0519050	1.11781	0.0285791				Os07g0435400	1.37409	0.0401775
Os02g0712500	1.11348	0.0350752				Os03g0243600	1.37137	0.0373822
Os09g0402100	1.11246	0.036909				Os10g0471400	1.37136	0.00469762
Os07g0178600	1.11163	0.0402795				Os08g0515700	1.37096	0.049373
Os07g0535200	1.11159	0.00195609				Os10g0126600	1.37088	0.0381606
Os04g0635800	1.11061	0.0439512				Os06g0291600	1.37069	0.0244429
Os02g0702600	1.10944	0.034039				Os12g0133800	1.36853	0.0224784
Os11g0135400	1.10917	0.0490106				Os06g0162600	1.36821	0.0224086
Os01g0708300	1.10874	0.0267913				Os04g0475800	1.36819	0.0270295
Os05g0103500	1.1075	0.00164479				Os03g0259300	1.36754	0.00988985
Os04g0401200	1.10733	0.0301011				Os10g0397200	1.36716	0.0513039
Os06g0695500	1.10609	0.0245924				Os07g0484600	1.36585	0.0384344
Os06g0607100	1.10576	0.00625572				Os02g0791300	1.36473	0.0354564
Os09g0258600	1.10418	0.0429688				Os03g0224200	1.36411	0.0186784
Os07g0560300	1.10417	0.0499939				Os01g0178100	1.36372	0.00569874
Os09g0513000	1.10256	0.0182329				Os01g0383900	1.36273	0.00448625
Os02g0688500	1.10201	0.0189973				Os11g0183800	1.3626	0.0482558
Os01g0138600	1.10089	0.0355785				Os03g0239400	1.36225	0.0223538
Os07g0194800	1.09884	0.00833928				Os03g0773600	1.35968	0.0389333
Os05g0139200	1.09862	0.0400412				Os06g0336200	1.35823	0.0531678
Os08g0559200	1.0955	0.0205771				Os08g0485600	1.35806	0.0372039
Os06g0137700	1.09498	0.0391713				Os07g0524000	1.35798	0.0191273
Os02g0586200	1.09345	0.00627014				Os02g0556600	1.35772	0.0489207
Os06g0119600	1.09248	0.022665				Os02g0634600	1.35726	0.00331897
Os12g0566700	1.09158	0.0472155				Os09g0240500	1.35601	0.0126628
Os02g0626200	1.09108	0.0254216				Os01g0610600	1.35494	0.0504299
Os05g0120100	1.08914	0.00613828				Os05g0517200	1.3527	0.00899698
Os05g0567600	1.08855	0.0310121				Os09g0352400	1.35201	0.0313149
Os11g0121400	1.08735	0.037323				Os09g0340600	1.3517	0.0505889
Os07g0573100	1.0873	0.0183732				Os03g0126100	1.34953	0.014195
Os01g0736600	1.08695	0.0311866				Os05g0534800	1.34828	0.0123154
Os01g0253300	1.08679	0.00882205				Os03g0737900	1.34791	0.038489
Os12g0618800	1.08375	0.0288211				Os04g0536300	1.34609	0.0358733
Os04g0382100	1.08255	0.0119958				Os03g0711200	1.34439	0.0321425
Os10g0556100	1.08025	0.00530246				Os02g0689500	1.34383	0.00163219
Os08g0540400	1.07678	0.0535045				Os01g0147300	1.34131	0.0480915
Os02g0699466	1.07545	0.0300232				Os09g0563700	1.34126	0.0311771
Os07g0101800	1.07485	0.0110856				Os04g0645600	1.34081	0.0361583
Os04g0480200	1.07461	0.00301249				Os08g0254500	1.33935	0.00497502
Os05g0476100	1.07368	0.0346769				Os07g0555300	1.33873	0.0288947
Os03g0577000	1.07341	0.00823025				Os06g0726300	1.33691	0.0462855
Os01g0323600	1.07338	0.016252				Os08g0321000	1.33682	0.0479765
Os05g0435700	1.07325	0.0183807				Os10g0508700	1.33659	0.0522809
Os05g0502800	1.07081	0.0101647				Os10g0195100	1.33597	0.0523529
Os08g0462300	1.06818	0.0187092				Os02g0306600	1.33511	0.0490397
Os07g0655400	1.0677	0.0542573				Os12g0477700	1.33208	0.0521261
Os02g0814200	1.06623	0.0349755				Os05g0269100	1.33205	0.00171773
Os03g0291200	1.06453	0.0434622				Os10g0400800	1.33029	0.0274872
Os03g0852900	1.06428	0.0138357				Os04g0517100	1.32947	0.00488691
Os08g0120000	1.06256	0.0315885				Os12g0148400	1.32924	0.0534852
Os08g0428400	1.06137	0.0127758				Os05g0393100	1.32829	0.0474759
Os02g0142060	1.06123	0.0267811				Os12g0231100	1.32771	0.0259828
Os01g0128400	1.05965	0.00236697				Os01g0946100	1.32745	0.0507754
Os03g0695600	1.05923	0.0201757				Os12g0614600	1.32703	0.0291008
Os06g0111800	1.05854	0.0356149				Os01g0338200	1.32684	0.0202077
Os05g0432400	1.05697	0.0494325				Os02g0147200	1.32558	0.0478268
Os10g0150400	1.05654	0.0210859				Os07g0406300	1.32545	0.0124986
Os01g0635000	1.05435	0.0326305				Os02g0794000	1.32477	0.0112013
Os05g0480500	1.05243	0.0345871				Os02g0814600	1.32359	0.0526299
Os02g0121100	1.05202	0.0314802				Os12g0443700	1.32302	0.00250501
Os06g0132550	1.05192	0.0091919				Os02g0258200	1.32295	0.0504143
Os03g0748900	1.05162	0.0357947				Os01g0777000	1.32195	0.00821139
Os02g0121200	1.05146	0.0248705				Os08g0243100	1.32145	0.0469039
Os03g0668900	1.05026	0.00221995				Os07g0472500	1.32034	0.0344255
Os01g0118400	1.04989	0.0457223				Os05g0111300	1.32019	0.0222796
Os04g0540900	1.0454	0.00318634				Os01g0276800	1.32017	0.0308272
Os02g0592600	1.04394	0.00994608				Os04g0643700	1.32008	0.0174474
Os03g0762700	1.04278	0.0429193				Os01g0242600	1.31935	0.0150007
Os09g0452400	1.04275	0.053463				Os03g0825300	1.31851	0.0392318
Os03g0809300	1.03986	0.00902234				Os01g0742400	1.31837	0.0453602
Os04g0483500	1.03873	0.0243304				Os07g0686600	1.31831	0.0475036
Os03g0423000	1.03721	0.0286457				Os05g0530400	1.31616	0.0387386
Os03g0405500	1.03686	0.0228859				Os11g0209200	1.31593	0.0013489
Os01g0842400	1.0358	0.0435028				Os09g0545300	1.31575	0.00150741
Os02g0220600	1.03421	0.0547316				Os12g0149700	1.31562	0.047221
Os01g0277700	1.0339	0.00287815				Os09g0532000	1.31522	0.0231872
Os06g0611100	1.03306	0.0149847				Os03g0191000	1.31435	0.0377675
Os03g0182600	1.0329	0.0381224				Os02g0236100	1.31364	0.0244907
Os02g0752300	1.03242	0.0421427				Os05g0420500	1.31344	0.0205453
Os02g0652800	1.03098	0.0140676				Os02g0667000	1.31339	0.041275
Os01g0103600	1.03035	0.0394056				Os10g0118900	1.31248	0.0361675
Os07g0202100	1.02995	0.00253088				Os12g0125300	1.31074	0.0182667
Os03g0670200	1.02985	0.0314151				Os06g0163400	1.30961	0.00395718
Os03g0721300	1.02977	0.000256039				Os03g0182600	1.3094	0.00169438
Os05g0566500	1.02947	0.0407008				Os06g0140100	1.30885	0.0521798
Os03g0851000	1.02704	0.012498				Os07g0585600	1.30748	0.036308
Os06g0336200	1.02623	0.0254444				Os02g0771100	1.30741	0.0249367
Os02g0462000	1.02622	0.0421201				Os07g0157700	1.3074	0.050099
Os11g0163100	1.02608	0.0275986				Os02g0651500	1.30725	0.0292608
Os11g0552600	1.02462	0.017202				Os10g0343000	1.30625	0.0134564
Os01g0166800	1.02427	0.0354934				Os04g0679900	1.30527	0.0448102
Os04g0307200	1.02409	0.0180003				Os05g0463400	1.30515	0.0381322
Os01g0714900	1.02302	0.00123474				Os08g0510500	1.30393	0.00686305
Os08g0258200	1.02137	0.00983025				Os09g0297400	1.3039	0.0127278
Os06g0207966	1.02074	0.0463411				Os11g0636900	1.30344	0.0307842
Os05g0556900	1.02061	0.0499784				Os06g0653900	1.30229	0.0426393
Os02g0759700	1.01965	0.0305035				Os11g0183900	1.30175	0.043169
Os01g0279800	1.01919	0.0450099				Os05g0255600	1.30078	0.00214096
Os01g0708100	1.01795	0.0422616				Os05g0109400	1.30039	0.0144388
Os11g0111900	1.01763	0.0195781				Os02g0480900	1.29975	0.02729
Os06g0711800	1.01724	0.000666672				Os11g0108932	1.29939	0.00373233
Os10g0534400	1.01663	0.0322918				Os04g0613600	1.29781	0.0260554
Os02g0576700	1.01461	0.00666815				Os02g0629900	1.29776	0.0118112
Os12g0631200	1.01387	0.0127708				Os03g0755000	1.29658	0.0217347
Os10g0576900	1.01118	0.0167664				Os11g0653300	1.29565	0.0115514
Os01g0702700	1.01102	0.0547552				Os01g0506200	1.29562	0.0311654
Os11g0532000	1.01099	0.00907569				Os02g0436400	1.29537	0.0520855
Os01g0935900	1.01042	0.0474455				Os07g0510900	1.29475	0.00259874
Os12g0167900	1.00944	0.0156596				Os04g0113800	1.2931	0.049884
Os09g0451000	1.00825	0.0347746				Os02g0732700	1.29305	0.0117026
Os05g0455200	1.00634	0.000744536				Os12g0502700	1.29272	0.0530658
Os02g0519700	1.00571	0.00132155				Os07g0122400	1.28975	0.0206164
Os02g0714000	1.00474	0.0470425				Os07g0523300	1.28815	0.0112656
Os03g0753500	1.00468	0.0302101				Os02g0778500	1.28714	0.0395874
Os08g0524800	1.00466	0.00244452				Os10g0466500	1.2863	0.0448706
Os02g0123300	1.00281	0.0465707				Os06g0148700	1.28406	0.00851263
Os07g0406800	1.00239	0.00351247				Os01g0833100	1.28277	0.0351987
Os06g0638100	1.00217	0.0485633				Os02g0831600	1.28161	0.00890662
Os03g0796900	0.999082	0.0478353				Os06g0194900	1.28108	0.0107248
Os07g0677900	0.995572	0.0174173				Os11g0661200	1.28052	0.0477756
Os01g0853400	0.995436	0.00914181				Os01g0158900	1.28008	0.0462448
Os02g0705300	0.99533	0.0269344				Os01g0218900	1.28003	0.0385733
Os07g0552800	0.993065	0.00894668				Os12g0579000	1.27946	0.0373623
Os07g0190700	0.992693	0.0078496				Os03g0692400	1.2785	0.0420349
Os05g0427300	0.99239	0.0136449				Os08g0178300	1.27781	0.0426988
Os03g0836200	0.991672	0.000702639				Os08g0295300	1.27775	0.0210757
Os06g0193200	0.990226	0.0119623				Os07g0485100	1.27714	0.0275431
Os04g0432400	-0.991972	0.0493233				Os05g0129700	1.27621	0.0185578
Os10g0358700	-0.994742	0.0115227				Os05g0497150	1.2759	0.0187847
Os01g0279700	-0.995838	0.0480961				Os03g0851300	1.27558	0.0145816
Os07g0132800	-0.996361	0.023604				Os03g0387300	1.27526	0.0224166
Os11g0655800	-0.998203	0.0194625				Os07g0508300	1.27504	0.027643
Os11g0242400	-1.00297	0.0133413				Os02g0741800	1.27478	0.0324261
Os06g0336101	-1.00364	0.0231945				Os04g0492300	1.27311	0.0177326
Os08g0107400	-1.00445	0.0403178				Os11g0578700	1.27215	0.0121697
Os06g0105200	-1.00727	0.0232532				Os12g0224500	1.27143	0.00655801
Os02g0548100	-1.00727	0.0232532				Os03g0303100	1.27135	0.0126986
Os04g0596300	-1.00738	0.014022				Os01g0974100	1.27133	0.00703651
Os02g0617600	-1.00793	0.0234444				Os12g0198400	1.27102	0.0396256
Os03g0823301	-1.0085	0.0228394				Os04g0278900	1.27095	0.038678
Os08g0101250	-1.00878	0.0537172				Os03g0355600	1.26998	0.0346845
Os01g0773600	-1.00904	0.0142566				Os03g0233500	1.26904	0.0350479
Os02g0671400	-1.00999	0.0113209				Os03g0799100	1.26772	0.0426303
Os12g0114000	-1.01021	0.00055508				Os12g0277000	1.26768	0.0538833
Os07g0558100	-1.01069	0.0480853				Os12g0120000	1.26744	0.0471564
Os05g0324000	-1.01151	0.0439059				Os01g0975300	1.26611	0.0505774
Os05g0454500	-1.0134	0.015417				Os04g0652700	1.26548	0.0129444
Os11g0135900	-1.01344	0.0088086				Os12g0596600	1.26386	0.0531092
Os07g0580900	-1.01459	0.00938918				Os03g0740800	1.26279	0.0017981
Os06g0255200	-1.01639	0.00729803				Os08g0333000	1.26181	0.0282552
Os01g0712500	-1.01965	0.00405386				Os07g0233300	1.26134	0.0134389
Os02g0705100	-1.02141	0.0473147				Os06g0649500	1.2606	0.00301976
Os01g0805500	-1.02175	0.00494487				Os04g0390100	1.26019	0.0170965
Os03g0335300	-1.02337	0.00451804				Os08g0556900	1.25978	0.034932
Os03g0644400	-1.02343	0.0010571				Os07g0150500	1.25934	0.0167223
Os04g0497000	-1.02817	0.0306216				Os11g0205900	1.25748	0.0236595
Os07g0108300	-1.02896	0.00785882				Os08g0518100	1.25742	0.0461223
Os10g0372500	-1.03083	0.0333776				Os02g0456800	1.25657	0.0312516
Os01g0111100	-1.03104	0.0468933				Os01g0629400	1.25631	0.0341166
Os09g0130800	-1.03634	0.012792				Os09g0521400	1.25577	0.0353157
Os03g0285800	-1.03795	0.0370378				Os04g0252200	1.25427	0.0313312
Os06g0668200	-1.03951	0.00225284				Os01g0375500	1.25414	0.015339
Os11g0150900	-1.04104	0.0508786				Os05g0119200	1.25387	0.0305925
Os04g0117900	-1.04126	0.0404408				Os10g0122600	1.25359	0.00508643
Os04g0550200	-1.04221	0.0522555				Os11g0657000	1.25297	0.0160514
Os04g0401000	-1.04245	0.0345839				Os10g0115600	1.25211	0.00845947
Os02g0529150	-1.04376	0.0247424				Os01g0165000	1.25146	0.0353241
Os03g0837300	-1.04725	0.0281158				Os03g0169000	1.25036	0.0173077
Os07g0671800	-1.04776	0.014803				Os08g0203600	1.24926	0.0268504
Os08g0441600	-1.04784	0.0257702				Os03g0170600	1.24895	0.0203232
Os07g0511500	-1.05255	0.0179221				Os07g0409900	1.24893	0.0110045
Os02g0274100	-1.05405	0.0367757				Os02g0193600	1.24844	0.0165087
Os01g0247500	-1.05445	0.0461934				Os08g0408500	1.24819	0.0359229
Os03g0789800	-1.05822	0.0212427				Os09g0363200	1.24716	0.0366996
Os10g0533100	-1.06006	0.0406272				Os03g0165400	1.2471	0.0494133
Os06g0531600	-1.06165	0.050824				Os10g0323000	1.24695	0.00795878
Os09g0124800	-1.06198	0.0262924				Os06g0232100	1.2461	0.00142041
Os02g0743200	-1.06201	0.0413879				Os06g0153600	1.24581	0.0508888
Os08g0327800	-1.06276	0.00545954				Os06g0473200	1.24541	0.0472621
Os04g0543900	-1.06471	0.0419137				Os02g0682200	1.24499	0.0115651
Os07g0152900	-1.06652	0.0459242				Os01g0829700	1.24492	0.0115487
Os12g0168700	-1.06933	0.0376643				Os05g0149800	1.24487	0.0227514
Os08g0162300	-1.07041	0.00314487				Os10g0561400	1.24395	0.0160286
Os07g0211000	-1.07115	0.028909				Os01g0626400	1.24229	0.0326959
Os08g0557400	-1.07176	0.0185752				Os07g0506600	1.24199	0.00520321
Os07g0213300	-1.07402	0.0216411				Os05g0455500	1.24193	0.0434381
Os11g0309000	-1.07582	0.00152928				Os09g0484900	1.24055	0.0171895
Os02g0830801	-1.07723	0.0264566				Os02g0799100	1.24045	0.0104521
Os08g0135900	-1.07801	0.0378224				Os02g0714700	1.24039	0.00201271
Os03g0300400	-1.07817	0.0113536				Os07g0636200	1.23995	0.00639695
Os08g0156600	-1.07965	0.0199614				Os06g0693700	1.23992	0.020765
Os01g0186200	-1.08104	0.0365095				Os05g0106600	1.23888	0.0148122
Os02g0227200	-1.08572	0.0140823				Os03g0693000	1.23871	0.0374282
Os07g0489800	-1.08642	0.0364663				Os05g0227600	1.23778	0.0484125
Os09g0470000	-1.08716	0.00960639				Os03g0212400	1.23722	0.0319345
Os02g0700400	-1.08973	0.0236984				Os05g0149600	1.23679	0.0432268
Os01g0956075	-1.09106	0.0310778				Os02g0129600	1.23585	0.0520875
Os12g0290501	-1.09138	0.0388872				Os07g0241500	1.23579	0.0401539
Os01g0875500	-1.09343	0.0176791				Os09g0475400	1.23539	0.0335603
Os03g0277700	-1.09526	0.0123142				Os09g0556800	1.23486	0.020778
Os01g0208000	-1.09879	0.0305464				Os02g0550900	1.23384	0.0418715
Os11g0582300	-1.09981	0.00942102				Os12g0460800	1.23332	0.0205904
Os10g0533500	-1.10033	0.0211813				Os12g0604700	1.23287	0.0366743
Os01g0144100	-1.10075	0.0107141				Os07g0637200	1.23207	0.0044009
Os01g0187200	-1.10153	0.013727				Os06g0715100	1.232	0.0522498
Os03g0596200	-1.10338	0.00645827				Os02g0179300	1.23181	0.0447248
Os07g0621201	-1.10384	0.0065885				Os03g0586800	1.23157	0.00328418
Os06g0498450	-1.10561	0.0477282				Os07g0206700	1.23116	0.0269219
Os08g0562100	-1.10583	0.00487662				Os04g0584800	1.23087	0.0380169
Os01g0848200	-1.10609	0.0367331				Os03g0254700	1.22982	0.0133691
Os05g0568900	-1.10678	0.0526633				Os04g0544100	1.22975	0.0443078
Os03g0327700	-1.10718	0.0283105				Os07g0180900	1.22942	0.0442469
Os02g0178000	-1.10816	0.0307571				Os01g0617700	1.22908	0.0314465
Os03g0106550	-1.10918	0.00808964				Os03g0122300	1.22789	0.014576
Os05g0109701	-1.11043	0.0466073				Os10g0346200	1.22686	0.0080265
Os02g0572050	-1.11068	0.0419014				Os01g0521400	1.22623	0.05388
Os08g0485400	-1.11156	0.00640095				Os03g0815900	1.22549	0.00405543
Os02g0438601	-1.11462	0.00960204				Os01g0512100	1.22474	0.0235115
Os01g0102600	-1.11558	0.0254064				Os06g0660700	1.22387	0.0526496
Os09g0452900	-1.11807	0.0182765				Os02g0832800	1.223	0.0388081
Os05g0169000	-1.11987	0.0435882				Os11g0557300	1.22274	0.0315822
Os12g0416300	-1.12064	0.0547117				Os03g0299600	1.21749	0.00779888
Os09g0133600	-1.12129	0.0241629				Os09g0128600	1.2174	0.0220363
Os07g0537351	-1.12203	0.025412				Os01g0773200	1.21627	0.0149986
Os11g0234001	-1.12368	0.0383907				Os03g0728800	1.21623	0.0166239
Os06g0703800	-1.12631	0.0303398				Os02g0224400	1.21582	0.0535724
Os04g0463500	-1.12911	0.00876096				Os09g0490200	1.21547	0.04261
Os09g0379900	-1.12944	0.0495012				Os09g0467600	1.21546	0.00868056
Os09g0349650	-1.13155	0.0471819				Os11g0543100	1.21502	0.0148738
Os04g0403500	-1.1343	0.00108148				Os01g0120800	1.21492	0.00809275
Os06g0155750	-1.13456	0.0116197				Os02g0661100	1.21419	0.00177758
Os08g0541400	-1.13517	0.0233159				Os05g0212200	1.21365	0.0338333
Os06g0729000	-1.13607	0.0240028				Os09g0246500	1.21361	0.0517494
Os03g0283100	-1.13615	0.0508839				Os10g0485000	1.21313	0.00039146
Os05g0223000	-1.13688	0.0444531				Os02g0135500	1.21254	0.0508999
Os11g0116500	-1.13697	0.0340625				Os05g0163000	1.21208	0.0313739
Os04g0520900	-1.13767	0.0255179				Os04g0573000	1.21194	0.0479038
Os02g0580900	-1.138	0.0543205				Os12g0588900	1.21055	0.030493
Os12g0595800	-1.13852	0.0507141				Os03g0177900	1.20956	0.0174877
Os06g0232600	-1.13946	0.0150367				Os02g0523500	1.20929	0.00851949
Os03g0219200	-1.14019	0.0528064				Os11g0153900	1.2087	0.0105724
Os12g0193100	-1.14287	0.0277905				Os03g0833300	1.20797	0.0521423
Os08g0548000	-1.14601	0.0362742				Os07g0562800	1.20714	0.00631488
Os02g0567100	-1.14862	0.0461102				Os06g0560400	1.20686	0.0240504
Os02g0209300	-1.14998	0.0427903				Os05g0215800	1.20585	0.0399513
Os04g0439100	-1.15237	0.0405505				Os05g0181650	1.20511	0.0255483
Os06g0632200	-1.15386	0.00262742				Os03g0395300	1.2043	0.0114538
Os12g0592900	-1.15478	0.0502538				Os02g0767800	1.20287	0.0530833
Os07g0553800	-1.1548	0.0541771				Os04g0614650	1.19996	0.054669
Os08g0387500	-1.15657	0.0520105				Os02g0793300	1.19937	0.0501627
Os05g0183100	-1.15812	0.0423938				Os06g0720500	1.19926	0.0533965
Os01g0200700	-1.15818	0.0458386				Os01g0866300	1.19922	0.0346747
Os01g0975800	-1.16049	0.034126				Os02g0139200	1.19909	0.0412308
Os05g0402900	-1.16052	0.0334177				Os01g0185400	1.19903	0.0343877
Os03g0634600	-1.16209	0.0496452				Os01g0195000	1.19893	0.0124371
Os01g0667900	-1.16344	0.0132469				Os01g0226700	1.19747	0.0511295
Os10g0559500	-1.16411	0.0264791				Os03g0702700	1.19666	0.00103125
Os06g0502900	-1.16564	0.0423078				Os01g0716200	1.1958	0.0531155
Os01g0545900	-1.1677	0.0536584				Os03g0658800	1.19511	0.0282639
Os07g0186000	-1.16834	0.00533421				Os04g0571300	1.19355	0.0351799
Os03g0640400	-1.16844	0.0262875				Os08g0143400	1.19321	0.0359851
Os06g0621701	-1.16905	0.023933				Os01g0904200	1.19249	0.0443498
Os03g0793000	-1.16931	0.0201686				Os06g0728000	1.19246	0.0148421
Os01g0176000	-1.17097	0.00616589				Os06g0112800	1.19084	0.0548218
Os06g0716000	-1.1714	0.0181211				Os06g0143900	1.1879	0.000489996
Os05g0447700	-1.17164	0.0147781				Os07g0448800	1.18767	0.0472235
Os08g0112700	-1.17414	0.0468728				Os01g0908500	1.18766	0.0530283
Os12g0133100	-1.17534	0.0109816				Os09g0516600	1.18733	0.0525497
Os11g0690332	-1.17942	0.0265034				Os11g0641200	1.18678	0.0100756
Os09g0368500	-1.17942	0.0265034				Os01g0761500	1.18597	0.0360652
Os08g0483200	-1.17958	0.0385536				Os11g0308800	1.18596	0.0305931
Os05g0566800	-1.18104	0.0179601				Os02g0605900	1.1843	0.0297755
Os02g0602300	-1.18151	0.00974939				Os01g0191800	1.18328	0.00420884
Os03g0821300	-1.18269	0.0521366				Os01g0686700	1.18299	0.00712231
Os05g0134700	-1.18496	0.00810394				Os01g0813900	1.18225	0.0184841
Os03g0227300	-1.18736	0.0160647				Os03g0201600	1.18191	0.0126158
Os06g0693700	-1.18801	0.0230842				Os07g0161600	1.18188	0.0494357
Os09g0506800	-1.18898	0.0288317				Os08g0101600	1.18098	0.0473074
Os08g0363200	-1.18898	0.0288317				Os05g0295300	1.18006	0.011303
Os12g0440300	-1.18907	0.0463107				Os02g0657000	1.17847	0.02277
Os04g0485300	-1.20029	0.0239097				Os05g0561500	1.17827	0.046584
Os12g0192900	-1.20189	0.0319123				Os05g0140100	1.17812	0.0508237
Os11g0140700	-1.20253	0.0433804				Os01g0801600	1.17668	0.0504897
Os11g0546300	-1.20341	0.0399244				Os01g0935600	1.17665	0.0326365
Os03g0413701	-1.20731	0.00562502				Os01g0928100	1.17544	0.0296619
Os01g0855600	-1.20834	0.0414231				Os03g0836000	1.17493	0.0089629
Os07g0187300	-1.21417	0.0443122				Os02g0685900	1.17477	0.00170219
Os04g0446300	-1.21953	0.0421397				Os07g0208900	1.17426	0.0207701
Os03g0227800	-1.22214	0.0433585				Os01g0723800	1.17409	0.0148153
Os01g0358300	-1.22423	0.00236485				Os03g0625501	1.17373	0.0231198
Os03g0161800	-1.22549	0.0332062				Os01g0927600	1.17294	0.0538992
Os03g0786100	-1.23004	0.0110624				Os06g0130900	1.17263	0.0201501
Os07g0539300	-1.23043	0.0274126				Os01g0883900	1.17244	0.0453611
Os01g0953600	-1.23099	0.0455657				Os10g0456600	1.17187	0.0299188
Os04g0407800	-1.23108	0.0386175				Os05g0516900	1.17006	0.00398073
Os07g0661400	-1.23404	0.0111388				Os10g0550900	1.1698	0.0136141
Os11g0146800	-1.23507	0.0421873				Os05g0235800	1.16819	0.00698231
Os01g0310800	-1.23733	0.0212027				Os08g0543400	1.16756	0.0393934
Os07g0158900	-1.23815	0.00591598				Os03g0225600	1.16608	0.0492525
Os05g0405000	-1.23982	0.00575214				Os05g0158500	1.16508	0.0218179
Os03g0360700	-1.24155	0.0181502				Os03g0799200	1.16498	0.0454667
Os10g0503100	-1.24271	0.0482034				Os06g0687500	1.16224	0.00143945
Os05g0128100	-1.24407	0.0401635				Os02g0256100	1.16169	0.0398204
Os09g0283900	-1.2447	0.0416281				Os11g0140400	1.16157	0.0504119
Os11g0630700	-1.24517	0.0538126				Os10g0177400	1.1614	0.0188414
Os08g0477500	-1.24532	0.0270839				Os06g0468400	1.16128	0.0464695
Os03g0180300	-1.24876	0.00139445				Os08g0341700	1.16063	0.0274233
Os03g0812300	-1.25144	0.0430909				Os04g0524600	1.16049	0.0237215
Os04g0529400	-1.25145	0.0430917				Os06g0284800	1.16	0.0237787
Os02g0681200	-1.2523	0.0441995				Os08g0442700	1.15997	0.038806
Os03g0100050	-1.25912	0.0437059				Os03g0802900	1.15919	0.0132291
Os03g0602400	-1.25984	0.0279172				Os05g0553700	1.15886	0.0344632
Os12g0463500	-1.26384	0.0110202				Os07g0471100	1.15853	0.0492954
Os02g0686150	-1.26396	0.0347685				Os05g0106000	1.1584	0.0240872
Os04g0675101	-1.26558	0.0292243				Os02g0299600	1.15838	0.0278881
Os04g0665800	-1.26867	0.0417351				Os12g0109200	1.15802	0.0400767
Os04g0462550	-1.26935	0.0468924				Os08g0538800	1.15746	0.00665575
Os02g0834700	-1.27008	0.0088197				Os06g0338900	1.15654	0.0268734
Os08g0409500	-1.27336	0.0252491				Os08g0116900	1.15545	0.0226686
Os05g0531500	-1.28288	0.0134474				Os01g0715300	1.15528	0.00536926
Os04g0652500	-1.28399	0.0167568				Os06g0498500	1.15507	0.0517451
Os10g0100300	-1.28473	0.0297634				Os12g0560700	1.15439	0.0324966
Os04g0477300	-1.28501	0.0342227				Os01g0131600	1.15392	0.0509163
Os03g0781400	-1.2894	0.00200862				Os01g0978000	1.15378	0.0494266
Os05g0502500	-1.29085	0.05295				Os02g0119600	1.15368	0.00299036
Os09g0493500	-1.29105	0.0192344				Os08g0318500	1.15323	0.0334644
Os01g0846450	-1.29328	0.0514733				Os07g0259700	1.15314	0.03145
Os05g0282500	-1.29357	0.0340202				Os03g0335500	1.15034	0.0417026
Os02g0313700	-1.29438	0.0172125				Os01g0844800	1.15	0.012783
Os02g0829600	-1.29455	0.0423237				Os06g0622300	1.14955	0.0460632
Os07g0523400	-1.29507	0.0136486				Os09g0119100	1.14941	0.0216123
Os08g0430300	-1.29755	0.00947887				Os08g0141300	1.14842	0.000201365
Os11g0171300	-1.29886	0.00351585				Os12g0623500	1.14745	0.00319676
Os11g0112100	-1.30002	0.044245				Os08g0178700	1.1471	0.0203477
Os11g0416400	-1.30334	0.0537865				Os08g0508100	1.14681	0.0247775
Os02g0834800	-1.30395	0.0172231				Os08g0159900	1.14651	0.00297579
Os07g0513000	-1.30402	0.00240502				Os05g0462600	1.14648	0.0064783
Os07g0503200	-1.30484	0.0284922				Os05g0585500	1.14636	0.0385572
Os01g0941300	-1.30486	0.0540859				Os01g0597600	1.14623	0.0188465
Os03g0823500	-1.30694	0.0352813				Os09g0307800	1.14595	0.0356591
Os07g0122300	-1.30868	0.0385314				Os03g0297600	1.145	0.0193265
Os07g0188700	-1.30869	0.0227158				Os12g0261300	1.14469	0.0424707
Os07g0635800	-1.31432	0.0446009				Os03g0151900	1.14407	0.0323678
Os11g0210500	-1.31779	0.0025643				Os06g0571300	1.14396	0.0155038
Os11g0704800	-1.31783	0.00418047				Os04g0492100	1.14321	0.0535694
Os09g0521700	-1.3183	0.0395293				Os04g0450900	1.1432	0.0376555
Os11g0133300	-1.31854	0.0434614				Os05g0516700	1.14223	0.0340377
Os05g0427200	-1.3199	0.0101056				Os05g0489000	1.1413	0.0527077
Os03g0194900	-1.32083	0.0338986				Os03g0378000	1.1413	0.0154434
Os05g0460600	-1.32454	0.0400982				Os01g0805700	1.14102	0.0229585
Os12g0189700	-1.32517	0.0509537				Os06g0334400	1.14087	0.00580462
Os09g0363200	-1.32521	0.0420635				Os07g0645100	1.14038	0.00917823
Os05g0291700	-1.32533	0.0451238				Os03g0174900	1.13974	0.0212483
Os01g0544700	-1.32756	0.0119137				Os10g0200000	1.13845	0.0205582
Os05g0358101	-1.3277	0.0148425				Os04g0512400	1.13828	0.0351339
Os11g0181700	-1.32949	0.0490286				Os01g0963000	1.13779	0.0510717
Os02g0473200	-1.33062	0.00685107				Os01g0926350	1.13765	0.0462768
Os04g0538166	-1.33133	0.00917086				Os01g0688200	1.13722	0.00261257
Os02g0221400	-1.33322	0.030349				Os07g0185500	1.13534	0.0266257
Os03g0293850	-1.33382	0.016583				Os02g0738900	1.13486	0.0449301
Os08g0454000	-1.3351	0.00363077				Os10g0381800	1.13485	0.0235856
Os10g0510500	-1.33912	0.00109391				Os10g0540300	1.13447	0.0350046
Os03g0640000	-1.34251	0.0313881				Os01g0911100	1.13426	0.00466759
Os10g0413000	-1.34436	0.0350388				Os01g0188100	1.13415	0.00963598
Os03g0331700	-1.34459	0.0392365				Os01g0887700	1.13372	0.0256326
Os05g0403300	-1.34615	0.0411818				Os04g0650900	1.13294	0.0394379
Os03g0638000	-1.34951	0.0468395				Os01g0175100	1.13257	0.033383
Os12g0148400	-1.35223	0.0257147				Os04g0434600	1.13165	0.0206891
Os02g0103100	-1.3551	0.0181273				Os09g0441900	1.13152	0.0482298
Os01g0228250	-1.35578	0.0336624				Os04g0653600	1.13084	0.0285535
Os04g0634800	-1.35637	0.0140175				Os01g0622600	1.13071	0.00699881
Os04g0202200	-1.35751	0.0447292				Os02g0667600	1.13006	0.0543098
Os08g0242800	-1.36443	0.00415294				Os07g0581400	1.12997	0.0532851
Os01g0551100	-1.36484	0.0349326				Os02g0126400	1.12947	0.0373493
Os03g0385301	-1.36954	0.0313123				Os02g0617100	1.12898	0.0533589
Os03g0119966	-1.37005	0.0509061				Os06g0724500	1.12897	0.0225249
Os12g0613200	-1.37166	0.0222218				Os04g0619400	1.12867	0.0491764
Os08g0116566	-1.37178	0.0233461				Os12g0113900	1.12801	0.0148867
Os04g0119500	-1.37196	0.00375849				Os03g0368900	1.12799	0.013051
Os02g0777800	-1.37369	0.0538028				Os03g0234200	1.12781	0.0351255
Os05g0542150	-1.37583	0.0512854				Os04g0606500	1.12771	0.00812974
Os02g0734300	-1.37729	0.0326127				Os02g0138200	1.12759	0.0278999
Os10g0579800	-1.3784	0.0279367				Os02g0759500	1.12746	0.00840182
Os04g0318600	-1.3784	0.0279367				Os02g0604300	1.12725	0.0208196
Os06g0133000	-1.38036	0.0220495				Os05g0592400	1.12715	0.0471425
Os08g0203600	-1.3809	0.0489226				Os07g0222200	1.12623	0.021586
Os05g0348900	-1.38139	0.0271939				Os11g0256000	1.12581	0.0457943
Os03g0727600	-1.38542	0.0193881				Os05g0207900	1.12561	0.0268475
Os09g0129600	-1.40027	0.0439447				Os01g0625900	1.1256	8.5903e-06
Os06g0532101	-1.40027	0.0225621				Os05g0554000	1.12483	0.0518
Os02g0290000	-1.40369	0.0469583				Os06g0528600	1.12438	0.000251537
Os07g0551400	-1.40579	0.0449555				Os11g0171400	1.12378	0.0514378
Os01g0161300	-1.40631	0.0323067				Os07g0132100	1.12376	0.0337112
Os05g0506000	-1.40778	0.0487968				Os02g0717100	1.12253	0.05348
Os07g0589000	-1.40865	0.0450503				Os07g0575900	1.122	0.0149771
Os07g0597500	-1.41124	0.0199244				Os12g0554400	1.12117	0.0255507
Os03g0142900	-1.4118	0.0393318				Os01g0209800	1.12092	0.000725194
Os02g0751600	-1.41363	0.0173148				Os04g0496300	1.12015	0.0155939
Os02g0669500	-1.4148	0.019765				Os02g0733300	1.11979	0.0329188
Os09g0555150	-1.41595	0.00929743				Os12g0120500	1.11846	0.0528095
Os08g0374600	-1.41619	0.0284474				Os09g0281600	1.11844	0.0306242
Os03g0315400	-1.41646	0.00992071				Os02g0664200	1.11739	0.047715
Os11g0630400	-1.41826	0.0206409				Os01g0937000	1.11676	0.0203167
Os07g0171100	-1.42042	0.0010179				Os11g0220700	1.11654	0.0507396
Os03g0343225	-1.42514	0.0497105				Os06g0503100	1.11538	0.0118793
Os06g0204800	-1.42829	0.0104793				Os03g0577100	1.11509	0.0113095
Os08g0492500	-1.43078	0.0141063				Os01g0521500	1.11484	0.0369961
Os05g0116100	-1.43815	0.0411764				Os05g0465100	1.11406	0.0524847
Os06g0483500	-1.43902	0.0159436				Os07g0259501	1.114	0.0179774
Os10g0540000	-1.43942	0.0549547				Os01g0708700	1.11356	0.0218801
Os01g0830700	-1.44706	0.0236651				Os02g0817600	1.11324	0.0348309
Os04g0682800	-1.44819	0.0113152				Os06g0608800	1.11245	0.0251362
Os09g0425900	-1.45111	0.0327717				Os09g0420100	1.11245	0.0515287
Os06g0653600	-1.45122	0.0127592				Os07g0196900	1.11199	0.0280537
Os01g0919400	-1.45276	0.0102794				Os01g0679000	1.11063	0.0479328
Os07g0160400	-1.454	0.0288763				Os04g0448100	1.11053	0.00467338
Os04g0392900	-1.45405	0.00998732				Os04g0673000	1.11043	0.021808
Os06g0694500	-1.45681	0.0099016				Os12g0271600	1.11012	0.0212703
Os02g0661100	-1.46035	0.0402473				Os07g0228900	1.10978	0.0535692
Os03g0589300	-1.46102	0.040151				Os12g0285600	1.10919	0.00428443
Os04g0121250	-1.46152	0.0454006				Os01g0170500	1.10851	0.0467483
Os03g0707250	-1.46165	0.0216663				Os05g0378800	1.1074	0.0325005
Os06g0314100	-1.46259	0.00114834				Os03g0271600	1.10591	0.0427133
Os06g0472000	-1.46609	0.0360427				Os05g0102800	1.1059	0.00322608
Os09g0418000	-1.47059	0.0390049				Os04g0132500	1.10582	0.0177339
Os06g0221600	-1.4709	0.0446756				Os09g0545500	1.10522	0.0225324
Os11g0202300	-1.47311	0.0164988				Os06g0206100	1.10512	0.00179689
Os01g0162500	-1.4787	0.00451843				Os09g0479400	1.10366	0.0463953
Os10g0110800	-1.47885	0.052368				Os08g0141400	1.10355	0.0381548
Os03g0723901	-1.47885	0.052368				Os11g0199600	1.1027	0.0270564
Os09g0296800	-1.4811	0.0271064				Os10g0476600	1.1027	0.0260145
Os03g0746500	-1.48355	0.0478366				Os05g0354300	1.10176	0.0321884
Os06g0273100	-1.48817	0.0200261				Os06g0688100	1.10149	0.0167586
Os10g0502000	-1.49136	0.0239344				Os03g0826400	1.10129	0.019262
Os04g0631800	-1.49222	0.0122222				Os08g0412401	1.10116	0.0389768
Os06g0143100	-1.49252	0.0265666				Os03g0774400	1.101	0.0464939
Os04g0513400	-1.49361	0.0511234				Os05g0556000	1.10018	0.0282745
Os06g0694200	-1.49406	0.0157572				Os04g0602700	1.10011	0.000700445
Os03g0284100	-1.49839	0.0380367				Os06g0646500	1.09976	0.0428287
Os05g0526900	-1.4998	0.0492548				Os01g0858500	1.09931	0.0331655
Os10g0438300	-1.50075	0.0375697				Os07g0520900	1.09898	0.0481151
Os01g0701900	-1.50226	0.00880006				Os05g0324000	1.09755	0.0172893
Os08g0416800	-1.51716	0.00447327				Os01g0513100	1.09513	0.01881
Os08g0192300	-1.52075	0.0508444				Os04g0569000	1.09512	0.000807692
Os05g0594100	-1.5244	0.0158481				Os04g0320200	1.09482	0.023437
Os01g0129600	-1.52607	0.040411				Os06g0367900	1.09476	0.0501301
Os08g0522400	-1.5261	0.00642488				Os05g0110700	1.09395	0.0374276
Os11g0573000	-1.52926	0.0127717				Os08g0110700	1.09341	0.0542478
Os05g0573300	-1.52943	0.0374741				Os04g0626600	1.09267	0.0269958
Os02g0170900	-1.53329	0.0529705				Os01g0740600	1.09237	0.00863495
Os06g0634300	-1.53484	0.0298928				Os10g0408700	1.09204	0.0260647
Os02g0193100	-1.53726	0.0441248				Os02g0490500	1.09179	0.0257784
Os07g0554501	-1.53735	0.0385329				Os04g0674000	1.09159	0.0164382
Os01g0627400	-1.53869	0.0155465				Os03g0850900	1.0911	0.0479081
Os02g0544900	-1.53966	0.0322593				Os03g0311600	1.09088	0.0528502
Os03g0338000	-1.54138	0.0219544				Os01g0768300	1.09003	0.0215755
Os11g0579400	-1.54234	0.0087998				Os02g0101700	1.0892	0.0431015
Os01g0143900	-1.54407	0.0223935				Os12g0198500	1.08912	0.0495284
Os03g0304800	-1.54486	0.0519005				Os07g0205500	1.08831	0.0166395
Os11g0267100	-1.54669	0.0534336				Os01g0229100	1.08756	0.0240147
Os03g0695500	-1.54801	0.0288939				Os04g0623400	1.0873	0.0365279
Os02g0773500	-1.5498	0.0473288				Os05g0566400	1.08721	0.0520407
Os02g0638650	-1.55185	0.00975918				Os05g0540100	1.0864	0.0103479
Os05g0247100	-1.55258	0.011536				Os03g0801950	1.08594	0.0138591
Os10g0469100	-1.55277	0.0350344				Os06g0677800	1.08566	0.0134179
Os11g0594200	-1.55636	0.00385027				Os08g0451400	1.08502	0.0359428
Os04g0413000	-1.55729	0.0457057				Os03g0801600	1.08445	0.0430008
Os01g0721300	-1.56016	0.0307857				Os09g0394700	1.08417	0.0181818
Os01g0372100	-1.56158	0.0285419				Os04g0430700	1.08371	0.00154163
Os05g0209000	-1.57376	0.0486466				Os05g0491200	1.0837	0.0245616
Os11g0544000	-1.5746	0.0296549				Os02g0816400	1.08159	0.0143559
Os12g0626400	-1.5747	0.00537697				Os02g0802700	1.08119	0.0449113
Os02g0274900	-1.58068	0.0485773				Os12g0577600	1.08011	0.048356
Os09g0128400	-1.58453	0.0380883				Os03g0669750	1.07838	0.0402655
Os03g0129300	-1.5866	0.00565546				Os05g0446500	1.07832	0.0219164
Os01g0276900	-1.58724	0.0352564				Os07g0267300	1.07822	0.0284254
Os01g0717400	-1.58835	0.0372894				Os03g0265700	1.07783	0.0173644
Os06g0136600	-1.58849	0.0350564				Os03g0113500	1.07714	0.0175574
Os02g0137700	-1.59085	0.00826478				Os01g0624000	1.07684	0.0509273
Os05g0128200	-1.59968	0.031291				Os08g0531600	1.07676	0.023743
Os01g0719100	-1.60221	0.00174375				Os11g0175500	1.07649	0.0493463
Os07g0179300	-1.60233	0.0532568				Os05g0141700	1.07572	0.0422741
Os03g0807900	-1.60449	0.000713102				Os04g0103700	1.07564	0.0461242
Os03g0308800	-1.60512	0.0548555				Os03g0298700	1.07554	0.0309037
Os03g0609300	-1.61071	0.0219045				Os03g0673800	1.07545	0.036676
Os09g0105100	-1.61441	0.0357441				Os03g0758800	1.07529	0.0380591
Os01g0609900	-1.61658	0.032002				Os11g0157100	1.07476	0.0184376
Os03g0581100	-1.61689	0.00570382				Os03g0830500	1.07457	0.0338469
Os05g0475700	-1.61845	0.0175116				Os02g0556900	1.07403	0.0420886
Os03g0386800	-1.61888	0.0492087				Os07g0213400	1.07347	0.0299391
Os06g0326400	-1.62185	0.0124795				Os01g0959000	1.0734	0.0490208
Os03g0169600	-1.62228	0.0473087				Os09g0566100	1.07293	0.051954
Os03g0114100	-1.62283	0.0454682				Os08g0422000	1.07244	0.0303439
Os02g0197200	-1.62296	0.0248386				Os03g0626100	1.07209	0.0405664
Os02g0101750	-1.62414	0.0243422				Os12g0581700	1.0717	0.0103616
Os04g0122200	-1.6244	0.0420041				Os12g0256300	1.07135	0.0508571
Os01g0268300	-1.62466	0.00372321				Os12g0636200	1.07131	0.0445611
Os07g0675300	-1.62503	0.0194337				Os01g0657400	1.07127	0.0455164
Os07g0190600	-1.62868	0.0208634				Os12g0538500	1.07085	0.0235194
Os01g0173000	-1.62878	0.0349576				Os03g0833800	1.07082	0.01427
Os01g0214600	-1.62879	0.0139144				Os02g0810200	1.07069	0.0342112
Os01g0332100	-1.62983	0.0143944				Os03g0289100	1.07062	0.0210672
Os04g0218300	-1.63185	0.00913768				Os06g0305200	1.06986	0.0173234
Os12g0575000	-1.63496	0.0318305				Os07g0476200	1.06881	0.0477484
Os11g0432900	-1.63513	0.0402816				Os02g0319100	1.06875	0.0143128
Os03g0565200	-1.64256	0.0180076				Os06g0676000	1.06757	0.0528549
Os01g0803200	-1.64257	0.0420654				Os06g0199500	1.06706	0.023554
Os05g0349700	-1.64623	0.00403053				Os02g0591900	1.06525	0.00607055
Os01g0761000	-1.64805	0.0490735				Os07g0537900	1.06479	0.0113368
Os01g0717000	-1.65036	0.00379095				Os11g0455500	1.06478	0.044527
Os01g0757200	-1.65413	0.0457108				Os01g0921000	1.06337	0.0332248
Os08g0189400	-1.65517	0.0194376				Os09g0563800	1.06195	0.0379573
Os01g0566500	-1.65679	0.0438128				Os06g0212300	1.06153	0.01084
Os05g0195200	-1.65938	0.00909596				Os08g0512600	1.06115	0.0424045
Os04g0422900	-1.66292	0.0235622				Os01g0761400	1.06109	0.0367275
Os02g0759400	-1.66708	0.0435902				Os06g0222400	1.06091	0.0361741
Os02g0464400	-1.67091	0.0152777				Os05g0346500	1.05882	0.0469405
Os05g0142500	-1.67272	0.00161146				Os03g0674600	1.05876	0.0549066
Os04g0688100	-1.6739	0.0480063				Os11g0242100	1.05858	0.0383144
Os01g0819700	-1.67482	0.0474513				Os02g0634900	1.05814	0.0204181
Os09g0267800	-1.67881	0.00863525				Os02g0797700	1.05804	0.0149006
Os03g0169100	-1.6817	0.00252801				Os07g0507300	1.05728	0.0443724
Os04g0538000	-1.68175	0.0483197				Os03g0171600	1.05631	0.00714441
Os06g0283666	-1.68276	0.00786803				Os05g0337200	1.056	0.0374468
Os02g0655600	-1.68445	0.0150747				Os06g0691000	1.05597	0.0140861
Os08g0547900	-1.68969	0.0221424				Os01g0329400	1.05595	0.0293729
Os09g0248000	-1.68973	0.0400249				Os09g0558200	1.05546	0.0262536
Os11g0284750	-1.69084	0.016078				Os02g0128200	1.05521	0.0220027
Os06g0547400	-1.69587	0.0350615				Os03g0771700	1.05506	0.000681602
Os01g0860500	-1.69859	0.00645439				Os01g0923600	1.05502	0.000398306
Os03g0787000	-1.7034	0.0414281				Os05g0100700	1.05439	0.0120218
Os09g0394500	-1.70506	0.0493924				Os04g0233400	1.05377	0.032488
Os03g0841900	-1.70647	0.0415201				Os02g0116500	1.0531	0.00489209
Os03g0732001	-1.70727	0.0511658				Os11g0189600	1.05191	0.0376284
Os12g0464301	-1.71013	0.00584809				Os10g0542800	1.0516	0.0414705
Os10g0560400	-1.71587	0.0340598				Os02g0817200	1.05115	0.0548816
Os08g0540000	-1.71694	0.0323801				Os01g0674500	1.05026	0.0225131
Os06g0724400	-1.71909	0.00973839				Os09g0266100	1.05019	0.00145557
Os04g0531400	-1.7208	0.0280226				Os12g0123500	1.04935	0.0132975
Os04g0521100	-1.72421	0.0511745				Os05g0480500	1.04901	0.0404927
Os06g0215600	-1.72781	0.016664				Os07g0563600	1.04833	0.0102539
Os11g0527000	-1.72997	0.00103195				Os01g0686400	1.04807	0.00725395
Os02g0192100	-1.72997	0.00103195				Os02g0329300	1.04806	0.0229756
Os08g0404900	-1.7307	0.0215842				Os07g0118900	1.04784	0.0140826
Os01g0195300	-1.73089	0.0237421				Os08g0505200	1.04734	0.0349903
Os07g0205900	-1.73105	0.0315742				Os04g0675500	1.04707	0.0224779
Os01g0782200	-1.73455	0.0340353				Os01g0902000	1.047	0.0468166
Os10g0505900	-1.73473	0.00497846				Os05g0580000	1.04699	0.0318275
Os02g0302450	-1.73641	0.0277659				Os02g0224300	1.04697	0.026096
Os06g0264800	-1.73907	0.00599805				Os10g0533000	1.04569	0.00539798
Os06g0280900	-1.74617	0.0446355				Os03g0267600	1.04549	0.00708863
Os02g0673301	-1.74617	0.0446355				Os10g0432300	1.04509	0.00600841
Os01g0864500	-1.74717	0.0415764				Os10g0194200	1.04464	0.0119375
Os07g0434700	-1.74781	0.0194854				Os02g0833100	1.04447	0.0546677
Os10g0576100	-1.7509	0.0541354				Os06g0245900	1.04425	0.0308775
Os11g0138300	-1.75286	0.030391				Os01g0683100	1.04296	0.0360916
Os09g0387150	-1.76033	0.0257998				Os08g0484600	1.04285	0.000642435
Os05g0155800	-1.76487	0.0195068				Os04g0677400	1.04266	0.0218177
Os01g0977800	-1.76778	0.00781489				Os07g0662500	1.04261	0.0170798
Os04g0644600	-1.7685	0.00166721				Os05g0540300	1.04175	0.00454693
Os01g0720700	-1.77164	0.0307266				Os02g0665200	1.04152	0.0330382
Os01g0229900	-1.77224	0.0235007				Os12g0273266	1.04122	0.00164401
Os10g0412050	-1.77524	0.0229256				Os04g0412900	1.04117	0.0178665
Os11g0183900	-1.7758	0.000517295				Os01g0906000	1.04051	0.0196274
Os06g0101600	-1.77895	0.00641411				Os10g0339600	1.04049	0.0134286
Os09g0246200	-1.78138	0.0127472				Os02g0128400	1.04035	0.0489849
Os06g0135220	-1.78158	0.0499493				Os03g0231600	1.03976	0.0338619
Os06g0698300	-1.78533	0.00177985				Os01g0388400	1.03681	0.0312427
Os03g0219800	-1.78545	0.00187004				Os09g0569900	1.03673	0.00303106
Os07g0279650	-1.78549	0.0082523				Os01g0741900	1.0365	0.00387888
Os02g0110200	-1.7857	0.0367248				Os01g0217000	1.03476	0.0329085
Os12g0576201	-1.78776	0.0193927				Os02g0656500	1.0342	0.0407951
Os12g0190200	-1.79472	0.0540445				Os10g0549500	1.03407	0.0271487
Os04g0416800	-1.79803	0.0523383				Os11g0572400	1.03401	0.0432858
Os08g0390700	-1.80489	0.0329584				Os05g0543400	1.03397	0.0414756
Os01g0135900	-1.80952	0.0348258				Os07g0592600	1.03366	0.0333152
Os08g0508500	-1.80955	0.0261897				Os04g0527800	1.03363	0.0537874
Os08g0162600	-1.81047	0.0418928				Os01g0652000	1.0335	0.0263368
Os12g0148802	-1.81077	0.0109267				Os03g0337800	1.03245	0.0417215
Os07g0509800	-1.81345	0.0343134				Os05g0509300	1.03197	0.0454414
Os01g0720400	-1.81567	0.0257577				Os05g0163400	1.03113	0.0509588
Os03g0570100	-1.81826	0.0472824				Os07g0492500	1.03026	0.0209996
Os03g0841100	-1.82111	0.0455396				Os07g0120700	1.03011	0.0223416
Os06g0633100	-1.82322	0.0328516				Os03g0847900	1.02993	0.0198466
Os06g0107100	-1.83072	0.0447654				Os06g0708200	1.02972	0.0307901
Os12g0291400	-1.83389	0.0172518				Os05g0440300	1.02945	0.0398224
Os08g0151700	-1.83759	0.0154985				Os07g0608200	1.02865	0.033035
Os01g0721500	-1.83806	0.0410944				Os09g0462700	1.02808	0.0369784
Os08g0239900	-1.84421	0.0519968				Os02g0194800	1.02739	0.0495265
Os02g0151300	-1.84674	0.0119514				Os01g0559100	1.02599	0.00583724
Os03g0663500	-1.84902	0.00603564				Os01g0844400	1.02557	0.0130838
Os11g0448801	-1.84932	0.021341				Os12g0460100	1.02557	0.0205308
Os07g0518500	-1.85206	0.0548923				Os05g0335500	1.02429	0.00693245
Os01g0183850	-1.8553	0.0411985				Os02g0669900	1.02361	0.0100554
Os01g0742350	-1.85851	0.0229348				Os07g0172900	1.02338	0.0138906
Os01g0551000	-1.85964	0.0370428				Os07g0563700	1.02296	0.0191868
Os08g0483501	-1.86066	0.0388948				Os06g0164400	1.02285	0.0498745
Os04g0602100	-1.86157	0.0282983				Os01g0835600	1.02284	0.00344544
Os12g0142900	-1.8638	0.00658971				Os02g0722700	1.02033	0.0306554
Os01g0511000	-1.86803	0.0458115				Os07g0239500	1.0199	0.0498067
Os06g0474800	-1.87432	0.00249128				Os06g0215100	1.01983	0.038737
Os07g0659300	-1.87807	0.000832375				Os09g0127800	1.01922	0.0183386
Os01g0137250	-1.88148	0.00369515				Os01g0957100	1.01916	0.0441209
Os12g0167800	-1.88408	0.0269185				Os07g0673100	1.0182	0.0129593
Os09g0255400	-1.88472	0.0153755				Os03g0225500	1.01757	0.0263278
Os09g0513100	-1.88665	0.0277557				Os01g0323000	1.01755	0.0513574
Os03g0107433	-1.89358	0.0264983				Os08g0480100	1.01714	0.039631
Os12g0560100	-1.89428	0.0403269				Os05g0534600	1.01631	0.0253861
Os05g0540900	-1.8943	0.00206316				Os11g0163100	1.01595	0.041088
Os08g0208700	-1.89654	4.59785e-05				Os06g0186700	1.01542	0.0480862
Os02g0818000	-1.89974	0.0166519				Os09g0369050	1.01532	0.0318849
Os03g0610400	-1.90072	0.0294285				Os05g0513800	1.01475	0.0407451
Os02g0215200	-1.90133	0.0454454				Os02g0816000	1.01474	0.0168272
Os05g0142100	-1.90809	0.0162232				Os12g0122000	1.01464	0.0358111
Os03g0764300	-1.90828	0.0165746				Os09g0115400	1.014	0.0420034
Os09g0243200	-1.91083	0.0302544				Os12g0163500	1.01384	0.0160466
Os03g0760200	-1.91484	0.0440934				Os10g0369600	1.01354	0.0492971
Os10g0330000	-1.91818	0.00213103				Os02g0173500	1.01312	0.0440647
Os05g0244700	-1.92258	0.0318206				Os02g0197800	1.01124	0.0019695
Os05g0253400	-1.92617	0.00169972				Os01g0874700	1.01081	0.0548332
Os08g0560900	-1.93207	0.0219201				Os05g0437300	1.01022	0.0112658
Os07g0170100	-1.93237	0.048447				Os05g0585900	1.00969	0.0544915
Os02g0265900	-1.93372	0.0343284				Os03g0831100	1.00927	0.0365659
Os05g0560900	-1.93975	0.00365766				Os11g0549700	1.00772	0.028501
Os07g0109700	-1.94132	0.0427991				Os01g0901700	1.00736	0.00709346
Os04g0218600	-1.94302	0.0114742				Os12g0180100	1.00669	0.026393
Os08g0539700	-1.94548	0.0484316				Os05g0305700	1.0061	0.0099289
Os02g0651300	-1.94823	0.0365992				Os07g0501800	1.00587	0.0130415
Os04g0600200	-1.9483	0.0342094				Os02g0554100	1.00555	0.0470361
Os04g0638800	-1.95052	0.0517307				Os07g0679500	1.0055	0.0477271
Os06g0249350	-1.95167	0.00948326				Os07g0195200	1.0045	0.0545226
Os12g0291100	-1.95273	0.0313967				Os01g0750600	1.00432	0.0541947
Os01g0823600	-1.95395	0.0347286				Os05g0581300	1.00378	0.0348874
Os02g0269650	-1.9552	0.0400019				Os03g0143000	1.00347	0.0352625
Os01g0690800	-1.95561	0.0156087				Os09g0453100	1.00322	0.0350667
Os01g0783200	-1.95821	0.00891926				Os12g0238000	1.00321	0.0545961
Os01g0764900	-1.96639	0.0132096				Os01g0936800	1.00141	0.026073
Os03g0844000	-1.97161	0.0135942				Os10g0508400	1.00109	0.0412885
Os10g0326100	-1.97287	0.054413				Os08g0540300	1.00094	0.0232148
Os03g0701200	-1.98068	0.0518378				Os01g0142500	1.00072	0.0328614
Os02g0553200	-1.99097	0.0108814				Os10g0406350	1.00053	0.0447483
Os05g0193800	-1.99365	0.0427356				Os12g0502300	1.00013	0.0511927
Os08g0385000	-2.00382	0.0282434				Os07g0165000	0.999605	0.034033
Os04g0504700	-2.00514	0.00168483				Os06g0701100	0.999221	0.0497385
Os03g0230300	-2.00896	0.0188658				Os03g0388500	0.99888	0.0511892
Os06g0266800	-2.01591	0.0527556				Os03g0654700	0.998549	0.0366037
Os06g0181800	-2.02675	0.00405865				Os12g0456200	0.998464	0.0382434
Os08g0189900	-2.02699	0.0273018				Os03g0650000	0.998324	0.0394138
Os02g0605900	-2.02934	0.0495826				Os02g0543500	0.997867	0.0155322
Os12g0437800	-2.03073	0.0210463				Os03g0736000	0.997309	0.0185795
Os08g0148400	-2.03076	0.0141773				Os10g0518900	0.997279	0.0247787
Os03g0830900	-2.03715	0.0362762				Os07g0568400	0.997269	0.0507627
Os03g0723700	-2.03837	0.0259426				Os09g0116400	0.99703	0.0179302
Os03g0178550	-2.04184	0.0215607				Os04g0649700	0.997026	0.0251926
Os01g0570800	-2.04533	0.00211258				Os02g0510600	0.995638	0.0276708
Os01g0913000	-2.04976	0.0241985				Os07g0686800	0.995605	0.0248936
Os01g0849000	-2.0539	0.0329529				Os11g0602200	0.994832	0.0297723
Os04g0447100	-2.0566	0.0512333				Os02g0497700	0.994111	0.0226716
Os01g0639600	-2.06079	0.0264967				Os02g0735400	0.993599	0.0444476
Os04g0453200	-2.06328	0.0154846				Os08g0387200	0.993541	0.0471374
Os07g0147500	-2.06401	0.0112074				Os08g0490000	0.993225	0.0315596
Os09g0106700	-2.06855	0.0163118				Os06g0693000	0.993179	0.0299018
Os01g0329000	-2.06976	0.0433083				Os07g0222300	0.992739	0.0415831
Os05g0590100	-2.07173	0.0528789				Os10g0478300	0.990507	0.0206931
Os06g0108900	-2.076	0.031003				Os01g0172800	-0.990822	0.0113359
Os05g0513700	-2.08383	0.0543739				Os11g0496075	-0.991139	0.0493401
Os08g0557600	-2.0955	0.00120639				Os05g0372100	-0.993083	0.0332389
Os04g0517100	-2.09939	0.00456024				Os09g0382400	-0.993254	0.0290146
Os08g0172250	-2.10229	0.0510688				Os02g0751600	-0.993303	0.0143907
Os11g0683800	-2.10489	0.0303885				Os03g0149300	-0.993502	0.00915988
Os02g0671100	-2.11353	0.0533719				Os02g0192700	-0.993914	0.0395246
Os05g0401100	-2.12296	0.048764				Os10g0421266	-0.99399	0.011994
Os09g0472900	-2.1236	0.024476				Os06g0474833	-0.99399	0.011994
Os06g0646000	-2.12419	0.0428062				Os03g0143400	-0.99399	0.011994
Os02g0774200	-2.1254	0.0380262				Os02g0435900	-0.994178	0.0422356
Os02g0698000	-2.12667	0.0213874				Os04g0447533	-0.994616	0.0356754
Os01g0934800	-2.1383	0.00035351				Os02g0264501	-0.994745	0.0289542
Os02g0205500	-2.14154	0.0222185				Os09g0512900	-0.996164	0.0419866
Os09g0430100	-2.14233	0.0360246				Os12g0432301	-0.996186	0.0475263
Os01g0503400	-2.15327	0.0381572				Os08g0267000	-0.996207	0.0506369
Os03g0785200	-2.15869	0.0360901				Os11g0197301	-0.996241	0.0508586
Os03g0776900	-2.16162	0.0331576				Os05g0565701	-0.996528	0.0382891
Os08g0347200	-2.1628	0.0170617				Os07g0212200	-0.997508	0.0152698
Os06g0728700	-2.16641	0.0211998				Os07g0112200	-0.997724	0.00644513
Os07g0462500	-2.16674	0.0539172				Os03g0193900	-0.99778	0.0460931
Os10g0345100	-2.17274	0.00537497				Os07g0479500	-0.998342	0.00170513
Os06g0567900	-2.17731	0.0239386				Os03g0858950	-0.99861	0.0322411
Os10g0139700	-2.18093	0.0222322				Os03g0410300	-0.998629	0.019345
Os10g0142900	-2.18272	0.00890382				Os10g0493300	-0.99863	0.0460766
Os10g0371900	-2.18589	0.0471608				Os06g0668200	-0.999175	0.0236704
Os01g0660900	-2.19476	0.0368116				Os02g0576500	-0.999941	0.0430109
Os11g0127800	-2.19826	0.0500107				Os12g0113800	-0.999971	0.014472
Os01g0124401	-2.20017	0.00866507				Os02g0152400	-1.00033	0.0195166
Os01g0793900	-2.20111	0.00665409				Os10g0521450	-1.00071	0.0536771
Os02g0654700	-2.20657	0.0169748				Os09g0482200	-1.00082	0.0220385
Os02g0719600	-2.20821	0.0396929				Os12g0140266	-1.00087	0.0326434
Os02g0528900	-2.20989	0.0481619				Os07g0112400	-1.00087	0.0326434
Os02g0755900	-2.21837	0.0193637				Os02g0660450	-1.00118	0.0488455
Os04g0547900	-2.22019	0.0409643				Os04g0512900	-1.00257	0.0286126
Os06g0476200	-2.22047	0.00771415				Os01g0703300	-1.00364	0.0267071
Os02g0498100	-2.22377	0.0157308				Os06g0104100	-1.00366	0.00032775
Os04g0330500	-2.22599	0.00320045				Os02g0767833	-1.00376	0.00157506
Os04g0683700	-2.22723	0.0468015				Os11g0157200	-1.00452	0.0450073
Os09g0287000	-2.23309	0.0489689				Os02g0129700	-1.00457	0.0516866
Os01g0636700	-2.23518	0.00233769				Os06g0223100	-1.00515	0.0188747
Os04g0290700	-2.24249	0.0324397				Os07g0661000	-1.00542	0.0346482
Os07g0656300	-2.25554	0.0493083				Os12g0548300	-1.00559	0.0465124
Os08g0104600	-2.26216	0.0287479				Os12g0146400	-1.00621	0.00418087
Os03g0652500	-2.26467	0.054519				Os09g0566075	-1.00668	0.0275806
Os01g0845100	-2.26607	0.00986512				Os03g0232800	-1.00669	0.0320541
Os12g0428000	-2.2667	0.0533796				Os03g0231800	-1.00689	0.0438297
Os02g0740700	-2.26672	0.0161762				Os03g0262500	-1.00704	0.0368074
Os11g0210201	-2.27159	0.0236929				Os07g0624900	-1.00911	0.00325514
Os08g0146400	-2.27348	0.0147008				Os05g0390300	-1.00976	0.0375538
Os10g0181600	-2.27524	0.00270658				Os02g0312800	-1.01043	0.0169667
Os03g0778100	-2.27922	0.0220637				Os10g0538900	-1.01071	0.00250348
Os05g0408900	-2.28015	0.0145646				Os05g0582800	-1.01082	0.0182807
Os07g0630800	-2.28194	0.00161959				Os04g0459900	-1.01113	0.020265
Os04g0161400	-2.28337	0.0130937				Os05g0555000	-1.01205	0.0361882
Os02g0686700	-2.29046	0.0338732				Os11g0481551	-1.01207	0.0254285
Os06g0187700	-2.29077	0.0120567				Os06g0679600	-1.01295	0.00574586
Os03g0238750	-2.29782	0.054121				Os09g0479200	-1.01523	0.0198882
Os03g0437200	-2.29991	0.0172133				Os09g0379700	-1.01633	0.0287803
Os05g0476700	-2.30024	0.0109684				Os03g0802600	-1.01647	0.0529202
Os05g0591600	-2.30172	0.0344565				Os07g0275600	-1.01656	0.0215995
Os09g0481200	-2.30259	0.00230519				Os03g0102100	-1.02081	0.00867048
Os12g0153200	-2.30441	0.0180266				Os01g0857200	-1.02144	0.00449642
Os07g0185900	-2.30517	0.0369621				Os10g0564500	-1.02186	0.0539789
Os01g0186900	-2.31117	0.0390178				Os11g0291400	-1.02259	0.0503632
Os07g0141400	-2.31553	0.0528324				Os05g0410100	-1.02347	0.043524
Os01g0121600	-2.31638	0.0344075				Os03g0673700	-1.02503	0.037461
Os04g0490800	-2.31695	0.027716				Os06g0591450	-1.02516	0.0542946
Os12g0161500	-2.32457	0.0290506				Os08g0526300	-1.02556	0.0350769
Os06g0700750	-2.32853	0.0212737				Os06g0646000	-1.02624	0.010018
Os04g0584100	-2.33734	0.0485311				Os03g0380800	-1.02678	0.00820286
Os09g0517000	-2.34006	0.0467952				Os03g0237100	-1.02709	0.0388854
Os04g0330900	-2.34296	0.0098645				Os02g0711400	-1.02741	0.0483777
Os03g0277300	-2.3434	0.0128573				Os04g0287101	-1.02792	0.0473371
Os07g0695100	-2.34804	0.0072395				Os06g0669200	-1.02822	0.0344234
Os09g0526600	-2.35177	0.0344005				Os02g0532300	-1.02836	0.0131447
Os06g0184600	-2.35264	0.0249338				Os06g0146900	-1.03003	0.0331942
Os06g0678500	-2.36274	0.00689469				Os08g0147400	-1.03017	0.0493539
Os04g0256700	-2.36548	0.00855465				Os07g0464001	-1.03052	0.000291295
Os07g0448100	-2.36715	0.0331588				Os11g0300800	-1.03059	0.0266209
Os01g0854000	-2.36723	0.0373849				Os03g0808500	-1.03072	0.0168052
Os10g0452100	-2.36826	0.0540723				Os09g0455300	-1.03098	0.0539256
Os08g0512500	-2.37438	0.0417612				Os07g0255200	-1.03145	0.0548623
Os09g0530000	-2.37549	0.0422729				Os06g0101701	-1.03145	0.0548623
Os02g0713250	-2.37925	0.0381551				Os02g0125000	-1.03147	0.0260448
Os10g0492300	-2.38185	0.0213073				Os02g0580900	-1.0321	0.012554
Os01g0237100	-2.3854	0.0288294				Os10g0110800	-1.03268	0.000666686
Os02g0139900	-2.39782	0.0204193				Os05g0472700	-1.03294	0.0369783
Os07g0134000	-2.40329	0.00343539				Os02g0296800	-1.03404	0.00214415
Os05g0194900	-2.41239	0.0215778				Os05g0540200	-1.03499	0.024106
Os02g0551200	-2.4128	0.0130991				Os09g0564700	-1.03527	0.00669305
Os07g0119800	-2.41329	0.00670364				Os02g0118000	-1.03558	0.0158259
Os01g0240000	-2.41712	0.0368001				Os07g0187001	-1.03674	0.0220579
Os01g0196300	-2.42318	0.0400987				Os11g0464301	-1.03768	0.049177
Os12g0105300	-2.42793	0.00268909				Os07g0160400	-1.03775	0.0288237
Os06g0702000	-2.43347	0.0194398				Os08g0482700	-1.03789	0.0478017
Os06g0516400	-2.43486	0.0338885				Os01g0378600	-1.03807	0.0528845
Os02g0624300	-2.44262	0.023812				Os04g0629600	-1.03816	0.0529066
Os03g0734100	-2.44301	0.00645954				Os08g0463100	-1.0388	0.000849411
Os03g0857400	-2.44323	0.0520039				Os11g0529900	-1.03945	0.0397594
Os07g0673900	-2.44676	0.00615606				Os01g0916500	-1.03962	0.023746
Os03g0582000	-2.45373	0.0148293				Os05g0436400	-1.03967	0.0109766
Os12g0112000	-2.45501	0.0442092				Os12g0506200	-1.04025	0.0284199
Os01g0279100	-2.457	0.000381858				Os09g0283400	-1.04027	0.0109225
Os03g0122300	-2.463	0.0386612				Os04g0581800	-1.04059	0.0542951
Os12g0555200	-2.47182	0.0511129				Os03g0386800	-1.04086	0.0549853
Os02g0559800	-2.47368	0.0273656				Os05g0453401	-1.04148	0.0327329
Os02g0577300	-2.47605	0.0164426				Os03g0176700	-1.04197	0.0503958
Os08g0189600	-2.47927	0.0192297				Os05g0241200	-1.04299	0.0233124
Os04g0674000	-2.48167	0.0270421				Os01g0705300	-1.04308	0.0390228
Os03g0341300	-2.48621	0.0303176				Os01g0574450	-1.04378	0.0215966
Os07g0147550	-2.48693	0.0324365				Os08g0344100	-1.0438	0.0380096
Os03g0180800	-2.48798	0.0321454				Os05g0356700	-1.04411	0.0142082
Os01g0955100	-2.49146	0.0324767				Os12g0195000	-1.04426	0.0142655
Os05g0132700	-2.49496	0.0223137				Os02g0462500	-1.0465	0.0196343
Os09g0341500	-2.49611	0.00963511				Os04g0445300	-1.04687	0.0386192
Os03g0185000	-2.53246	0.0547316				Os01g0542700	-1.04698	0.00569073
Os01g0198900	-2.53524	0.0137265				Os06g0516250	-1.04711	0.0184025
Os07g0556200	-2.57295	0.0405164				Os02g0129300	-1.04939	0.0238016
Os06g0348800	-2.57616	0.00339866				Os01g0620601	-1.05032	0.0385197
Os06g0662100	-2.59512	0.0396316				Os06g0286801	-1.05058	0.0147348
Os01g0221600	-2.60448	0.0253357				Os12g0554300	-1.05063	0.00751508
Os08g0200300	-2.60714	0.0283089				Os06g0157800	-1.05086	0.0166839
Os01g0102900	-2.61695	0.00667959				Os07g0489800	-1.05147	0.0432504
Os08g0425200	-2.61774	0.0223632				Os12g0542500	-1.05162	0.0177281
Os01g0229600	-2.62598	0.0413849				Os10g0366901	-1.05169	0.0208988
Os09g0442100	-2.63676	0.0213084				Os03g0353366	-1.05196	0.0371398
Os12g0617400	-2.63741	0.0223216				Os01g0266800	-1.05216	0.00888736
Os03g0724700	-2.63744	0.0210638				Os09g0284250	-1.05216	0.0537652
Os01g0794100	-2.63777	0.0438701				Os11g0505300	-1.05263	0.0478892
Os02g0658200	-2.63798	0.0227496				Os01g0269500	-1.05278	0.0248013
Os09g0286600	-2.64022	0.0144089				Os04g0513400	-1.05323	0.0249275
Os01g0124650	-2.64142	0.0284439				Os01g0111250	-1.0537	0.020613
Os12g0258700	-2.64282	0.0127726				Os10g0114100	-1.05385	0.0136171
Os11g0707000	-2.64304	0.053311				Os01g0348900	-1.05385	0.00426965
Os02g0212500	-2.64629	0.0498007				Os11g0474566	-1.05436	0.0382979
Os12g0478200	-2.66463	0.00782326				Os04g0607300	-1.05436	0.0389452
Os08g0359401	-2.68127	0.0458801				Os01g0504100	-1.05464	0.019036
Os12g0124000	-2.68158	0.0529332				Os08g0451300	-1.05492	0.0440716
Os09g0121000	-2.68338	0.0173105				Os05g0592000	-1.05512	0.0535038
Os10g0521400	-2.68748	0.00167339				Os05g0486650	-1.05512	0.0296383
Os02g0703600	-2.68826	0.0545405				Os11g0559150	-1.0569	0.00187062
Os01g0773700	-2.69604	0.0394293				Os03g0294300	-1.05811	0.0542308
Os02g0806766	-2.70623	0.0508351				Os07g0674100	-1.05889	0.0462337
Os04g0295400	-2.70866	0.0141861				Os11g0432400	-1.05915	0.0355121
Os08g0202400	-2.7104	0.0313605				Os11g0171900	-1.05951	0.00277114
Os01g0501800	-2.71177	0.0510553				Os10g0525500	-1.05984	0.0466986
Os01g0859100	-2.71948	0.00310491				Os08g0413400	-1.05996	0.0306965
Os01g0558700	-2.7274	0.0362227				Os01g0661750	-1.06079	0.0368076
Os06g0100701	-2.73544	0.0152752				Os06g0348700	-1.06111	0.0293069
Os10g0128502	-2.76449	0.0384341				Os03g0196100	-1.06125	0.00949861
Os01g0303000	-2.76634	0.0115693				Os04g0547900	-1.06154	0.0301155
Os09g0522200	-2.77867	0.0421572				Os01g0282400	-1.0623	0.00607573
Os07g0544800	-2.79443	0.020476				Os08g0102000	-1.0636	0.0295108
Os06g0517700	-2.79675	0.0476921				Os08g0205300	-1.06466	0.0463296
Os04g0678700	-2.7999	0.0199114				Os01g0337550	-1.06502	0.0146902
Os08g0205800	-2.82811	0.0358091				Os06g0715200	-1.06526	0.0400284
Os04g0659300	-2.83151	0.0189378				Os02g0576801	-1.06528	0.0183831
Os12g0274700	-2.84116	0.0489592				Os05g0382900	-1.06615	0.0349403
Os09g0518200	-2.84747	0.0302361				Os08g0242700	-1.06621	0.0489826
Os09g0565300	-2.85416	0.0117167				Os01g0210500	-1.06644	0.0457087
Os01g0863300	-2.85487	0.00310224				Os04g0300950	-1.06667	0.019061
Os02g0511100	-2.86	0.0357636				Os03g0851800	-1.06671	0.0351469
Os07g0209100	-2.86186	0.0294247				Os06g0132801	-1.06686	0.0538093
Os06g0710700	-2.86549	0.0504251				Os02g0217450	-1.0672	0.0390899
Os04g0541700	-2.87604	0.0353375				Os12g0640950	-1.06743	0.0505438
Os03g0323200	-2.88002	0.0173039				Os02g0321800	-1.06743	0.0505438
Os11g0454200	-2.90727	0.00857178				Os02g0718350	-1.0679	0.00513127
Os03g0764500	-2.9078	0.0193565				Os03g0351200	-1.06973	0.0237984
Os11g0181200	-2.93002	0.0138386				Os06g0535900	-1.06996	0.0529636
Os12g0559200	-2.93242	0.00554434				Os07g0670200	-1.07054	0.0481808
Os07g0124900	-2.96678	0.0293639				Os08g0172200	-1.07109	0.0103277
Os02g0129800	-2.97242	0.0298269				Os07g0199350	-1.07139	0.0527992
Os03g0820400	-2.97507	0.0168078				Os01g0257300	-1.0719	0.0509772
Os03g0131200	-2.98821	0.0359535				Os05g0468800	-1.07218	0.010012
Os07g0577600	-3.01099	0.00676234				Os02g0833900	-1.07241	0.0432054
Os01g0760000	-3.0188	0.0464003				Os08g0166000	-1.07286	0.0544543
Os07g0635500	-3.0255	0.0309689				Os12g0565000	-1.07352	0.0160244
Os03g0739700	-3.03022	0.0189993				Os03g0130100	-1.07453	0.0505092
Os02g0467600	-3.03998	0.0409814				Os11g0204200	-1.07482	0.00481788
Os01g0639900	-3.04463	0.0218976				Os07g0413800	-1.07504	0.00626019
Os02g0744900	-3.0602	0.0499092				Os03g0236425	-1.07547	0.0378091
Os01g0956200	-3.06193	0.0454682				Os01g0627500	-1.07604	0.00469074
Os03g0847800	-3.06876	0.0421885				Os12g0263050	-1.07642	0.031579
Os03g0718800	-3.0738	0.0303169				Os12g0559050	-1.07657	0.0357329
Os04g0572400	-3.09185	0.0395622				Os06g0678100	-1.0788	0.03557
Os03g0860100	-3.1239	0.0204603				Os04g0557000	-1.07929	0.0296859
Os08g0540900	-3.18753	0.0266626				Os07g0462800	-1.07953	0.0141652
Os03g0766600	-3.20308	0.0416129				Os01g0120500	-1.07968	0.00745571
Os01g0304400	-3.21078	0.0495803				Os01g0539300	-1.07984	0.00581209
Os10g0530900	-3.21498	0.0223716				Os03g0682900	-1.08014	0.0536073
Os03g0236200	-3.21827	0.04108				Os10g0546100	-1.08016	0.016535
Os01g0186000	-3.22807	0.0522554				Os03g0767700	-1.08052	0.0205454
Os02g0704000	-3.24549	0.0110625				Os02g0512800	-1.08134	0.0379559
Os02g0513100	-3.25358	0.0536458				Os07g0233400	-1.08236	0.0350446
Os07g0142900	-3.26063	0.0171384				Os10g0475400	-1.08257	0.00705089
Os01g0896500	-3.27489	0.0347948				Os08g0550600	-1.08278	0.022275
Os01g0348900	-3.28831	0.0201518				Os04g0630900	-1.08327	0.0448714
Os03g0850400	-3.32007	0.0397865				Os11g0639300	-1.08334	0.0349904
Os02g0212400	-3.32117	0.0335624				Os02g0726600	-1.08367	0.0445693
Os01g0810300	-3.32874	0.0340531				Os08g0345300	-1.08393	0.0302071
Os05g0550600	-3.33901	0.0531027				Os01g0766850	-1.084	0.0545216
Os01g0597800	-3.35954	0.00810783				Os11g0673150	-1.08442	0.0373698
Os07g0417200	-3.37711	0.00961376				Os09g0506800	-1.08442	0.0373698
Os01g0155000	-3.39095	0.0407296				Os03g0589400	-1.08442	0.0373698
Os02g0537000	-3.43259	0.00188039				Os10g0569000	-1.08504	0.00684864
Os05g0468500	-3.46817	0.0435351				Os02g0577900	-1.08631	0.0458237
Os11g0703100	-3.51952	0.0500996				Os05g0116300	-1.08659	0.0127867
Os07g0562700	-3.55829	0.0104051				Os05g0545800	-1.08807	0.0399336
Os03g0766800	-3.56524	0.0219499				Os08g0171333	-1.08836	0.0428899
Os07g0663900	-3.57763	0.00503876				Os06g0338200	-1.08905	0.0295737
Os04g0340300	-3.6285	0.0381037				Os02g0633600	-1.09	0.0202918
Os11g0536800	-3.63239	0.0277622				Os10g0503800	-1.09063	0.0548556
Os09g0537700	-3.66492	0.0524845				Os03g0648900	-1.09107	0.0257057
Os04g0423600	-3.69651	0.0256102				Os10g0463450	-1.09217	0.0428659
Os07g0127700	-3.71788	0.0041968				Os07g0567900	-1.09218	0.0490246
Os07g0558400	-3.75889	0.00143657				Os01g0959900	-1.09228	0.00642144
Os02g0677300	-3.78117	0.0183685				Os07g0584366	-1.0925	0.0211613
Os04g0354600	-3.80507	0.0277466				Os03g0293850	-1.09284	0.0468823
Os10g0485900	-3.81413	0.0346329				Os11g0478901	-1.09291	0.0336068
Os07g0638100	-3.83768	0.0523345				Os01g0212601	-1.09346	0.0181948
Os06g0315000	-3.85598	0.0262702				Os08g0361600	-1.09388	0.0282041
Os01g0730500	-3.87258	0.0546214				Os06g0660450	-1.09396	0.00632982
Os04g0352400	-3.8918	0.00453514				Os09g0445600	-1.09422	0.00338686
Os03g0110900	-3.90646	0.0464853				Os03g0247750	-1.09736	0.0375859
Os10g0525800	-3.95088	0.0159627				Os01g0139700	-1.09756	0.0341267
Os09g0538000	-3.96282	0.0387806				Os01g0102600	-1.09907	0.0299411
Os11g0211800	-3.96578	0.0181686				Os09g0306650	-1.09908	0.0375495
Os12g0189400	-3.99175	0.0237125				Os05g0401500	-1.09921	0.0393052
Os11g0262600	-4.01051	0.0178896				Os10g0320001	-1.09976	0.0407891
Os05g0515200	-4.0427	0.0392571				Os07g0159600	-1.10099	0.00665426
Os10g0346300	-4.08158	0.00156828				Os12g0176200	-1.102	0.0313836
Os08g0503700	-4.13088	0.0294581				Os04g0493500	-1.102	0.0313836
Os01g0337500	-4.15331	0.00217597				Os08g0507702	-1.10203	0.00413816
Os08g0138900	-4.17988	0.0249216				Os03g0141000	-1.10271	0.0400296
Os11g0242800	-4.19321	0.0169773				Os06g0474800	-1.1042	0.046669
Os01g0600900	-4.21405	0.0381496				Os11g0119367	-1.10446	0.0105392
Os01g0952900	-4.22551	0.0421887				Os06g0708000	-1.10541	0.0212636
Os02g0197600	-4.29795	0.0464802				Os02g0248900	-1.10624	0.0159653
Os03g0592500	-4.32349	0.0497087				Os08g0288901	-1.10627	8.43831e-05
Os10g0527400	-4.37585	0.0402993				Os08g0383800	-1.1065	0.00890439
Os04g0457000	-4.42082	0.0535828				Os07g0188700	-1.10667	0.016627
Os03g0226200	-4.4637	0.0335241				Os07g0141100	-1.10675	0.042372
Os07g0638300	-4.6485	0.0507029				Os08g0323400	-1.10703	0.0294127
Os09g0444900	-4.71956	0.0336328				Os05g0578100	-1.10726	0.0524185
Os03g0245800	-4.75622	0.029657				Os07g0482150	-1.10753	0.0299748
Os01g0627600	-4.80801	0.0115329				Os05g0500400	-1.10843	0.0475109
Os05g0494600	-4.84015	0.0415992				Os07g0182100	-1.1089	0.0352802
Os11g0160400	-4.85153	0.00201227				Os02g0665400	-1.10956	0.0512162
Os01g0638000	-4.89513	0.0449108				Os11g0273401	-1.11027	0.00497017
Os10g0528300	-4.96177	0.0158065				Os12g0589733	-1.11092	0.0373603
Os09g0346500	-5.08291	0.0191705				Os08g0155750	-1.11124	0.0220371
Os10g0368100	-5.68681	0.000709408				Os03g0336900	-1.11183	0.0541868
Os07g0638400	-6.77542	0.0134011				Os11g0530000	-1.11271	0.00849036
Os03g0233900	-7.03463	0.0212525				Os02g0494400	-1.11275	0.0220956
Os09g0367700	-8.23355	0.0187742				Os09g0499400	-1.11293	0.00182276
						Os10g0548000	-1.11353	0.0270619
						Os08g0101700	-1.11374	0.0200554
						Os03g0400200	-1.1142	0.00459076
						Os10g0560801	-1.11457	0.021788
						Os02g0324000	-1.11521	0.00688207
						Os12g0153433	-1.11521	0.0150997
						Os03g0693800	-1.11545	0.00253604
						Os11g0543450	-1.11582	0.0391917
						Os01g0565600	-1.11587	0.0151062
						Os04g0530200	-1.11616	0.0501045
						Os04g0381700	-1.11686	0.0403833
						Os08g0466200	-1.11724	0.0530667
						Os03g0856500	-1.11763	0.0469209
						Os04g0432400	-1.11847	0.025634
						Os06g0255100	-1.11852	0.00011456
						Os05g0140300	-1.11876	0.00820489
						Os05g0571800	-1.12026	0.0515049
						Os03g0220201	-1.12154	0.0473596
						Os09g0290401	-1.12298	0.00227544
						Os03g0857750	-1.12335	0.0180374
						Os05g0433900	-1.12337	0.0503443
						Os08g0426700	-1.12365	0.00259154
						Os10g0499600	-1.12377	0.0278876
						Os03g0278333	-1.12468	0.0531842
						Os03g0100200	-1.1254	0.0437123
						Os03g0386901	-1.12591	0.0241117
						Os11g0131100	-1.12624	0.0523069
						Os06g0731200	-1.1264	0.028679
						Os09g0371300	-1.12655	0.00949606
						Os01g0946550	-1.12691	0.0334527
						Os01g0740800	-1.12707	0.00773689
						Os12g0560100	-1.12757	0.0487103
						Os05g0579300	-1.12963	0.0221707
						Os09g0423300	-1.12969	0.0532078
						Os11g0453900	-1.13092	0.00113995
						Os07g0545500	-1.13127	0.0469784
						Os06g0107700	-1.13281	0.0545954
						Os10g0131350	-1.13404	0.0287148
						Os03g0630933	-1.13404	0.0287148
						Os10g0492600	-1.1345	0.0278889
						Os09g0491772	-1.13488	0.0285029
						Os06g0645200	-1.13602	0.0382661
						Os07g0103600	-1.13621	0.0226742
						Os08g0105901	-1.13675	0.0012038
						Os05g0149701	-1.13932	0.0468494
						Os09g0513900	-1.13937	0.00625759
						Os02g0610800	-1.13989	0.0216019
						Os06g0176850	-1.14076	0.000651801
						Os01g0881000	-1.14083	0.0103085
						Os01g0780900	-1.14149	0.0308477
						Os02g0793700	-1.14181	0.00119053
						Os03g0729100	-1.14249	0.0210484
						Os06g0196300	-1.14298	0.00721538
						Os08g0465300	-1.14322	0.00775542
						Os01g0566701	-1.14332	0.017626
						Os12g0548000	-1.14332	0.0268938
						Os07g0623200	-1.14364	0.0152044
						Os01g0862200	-1.1446	0.0109596
						Os07g0290200	-1.14516	0.0465403
						Os11g0539901	-1.14608	0.00325056
						Os11g0547000	-1.14617	0.0206039
						Os03g0796301	-1.14622	0.0141512
						Os02g0200600	-1.14647	0.0172146
						Os02g0326900	-1.14675	0.0497572
						Os06g0532101	-1.14701	0.0395676
						Os01g0279602	-1.14729	0.0326371
						Os02g0744700	-1.14737	0.0338581
						Os01g0787600	-1.14805	0.0501959
						Os02g0495650	-1.14925	0.0234752
						Os06g0101300	-1.14973	0.0276514
						Os04g0416400	-1.15001	0.0175746
						Os03g0575900	-1.15005	0.0235226
						Os06g0273100	-1.15019	0.00631102
						Os02g0507400	-1.15092	0.026357
						Os05g0379300	-1.15158	0.0378455
						Os08g0162600	-1.15189	0.0369503
						Os07g0522900	-1.15206	0.0447756
						Os07g0108300	-1.15302	0.0139285
						Os08g0510800	-1.15369	0.0141121
						Os02g0635200	-1.15395	0.017332
						Os03g0213900	-1.15537	0.0103301
						Os02g0808100	-1.15553	0.00471144
						Os08g0564000	-1.15628	0.0179255
						Os07g0100200	-1.15667	0.0142329
						Os02g0332800	-1.15748	0.0403537
						Os07g0265100	-1.15761	0.0265685
						Os01g0784100	-1.15766	0.0507939
						Os01g0138800	-1.15782	0.00549125
						Os01g0750900	-1.15936	0.0476473
						Os02g0191800	-1.16026	0.00692988
						Os02g0656900	-1.16065	0.0126273
						Os03g0187000	-1.16092	0.0264516
						Os04g0648000	-1.16232	0.0431755
						Os06g0705100	-1.16234	0.0334136
						Os04g0525000	-1.1627	0.0477344
						Os06g0360300	-1.16321	0.0113545
						Os01g0350400	-1.16476	0.0243738
						Os08g0558900	-1.16509	0.0210535
						Os05g0363566	-1.16515	0.0249454
						Os03g0424700	-1.16515	0.0125191
						Os08g0104600	-1.16554	0.0111916
						Os03g0594400	-1.16571	0.0459164
						Os05g0462200	-1.16598	0.010529
						Os03g0128800	-1.16602	0.0263151
						Os12g0566000	-1.16619	0.00906596
						Os07g0621800	-1.1663	0.0155166
						Os02g0499350	-1.16688	0.0073738
						Os03g0560400	-1.16731	0.00467423
						Os04g0244201	-1.16779	0.0335265
						Os03g0831600	-1.16879	0.0227482
						Os01g0117900	-1.16906	0.034242
						Os09g0322600	-1.1693	0.0113465
						Os12g0576750	-1.16951	0.0207259
						Os04g0535501	-1.16996	0.0115186
						Os03g0561400	-1.16996	0.0115186
						Os06g0367350	-1.17091	0.0501371
						Os05g0143800	-1.17108	0.0262608
						Os03g0845300	-1.17179	0.042172
						Os02g0712201	-1.17184	0.0194621
						Os07g0260300	-1.17188	0.0250701
						Os11g0181700	-1.17217	0.0136573
						Os07g0252200	-1.17241	0.0483367
						Os08g0430500	-1.17254	0.0253464
						Os07g0177600	-1.17359	0.00987138
						Os01g0351251	-1.17461	0.0376969
						Os01g0312266	-1.17563	0.0311772
						Os04g0607000	-1.17599	0.032938
						Os12g0549050	-1.1777	0.0251648
						Os03g0681000	-1.18031	0.0337289
						Os02g0811102	-1.18035	0.00123289
						Os07g0137701	-1.18047	0.0375777
						Os05g0255350	-1.18122	0.0240401
						Os11g0199900	-1.18195	0.0360205
						Os07g0479800	-1.18256	0.00085878
						Os02g0465600	-1.18298	0.0542733
						Os04g0626400	-1.183	0.00512084
						Os05g0121500	-1.18316	0.0144918
						Os06g0627001	-1.18328	0.0507526
						Os02g0593500	-1.18343	0.0213474
						Os07g0141400	-1.18469	0.00122716
						Os03g0857600	-1.18503	0.039299
						Os09g0342000	-1.18549	0.0500789
						Os01g0651500	-1.18588	0.0178519
						Os09g0283200	-1.1881	0.0134574
						Os08g0553200	-1.18834	0.0063751
						Os07g0107100	-1.18919	0.0186924
						Os02g0587600	-1.19092	0.0483229
						Os04g0269600	-1.19158	0.00577254
						Os02g0503900	-1.19176	0.0234524
						Os03g0851200	-1.19316	0.0246535
						Os06g0326000	-1.19416	0.0432369
						Os01g0767600	-1.19475	0.0195035
						Os02g0641100	-1.19505	0.00459778
						Os09g0416250	-1.19508	0.00458955
						Os07g0569301	-1.19519	0.00421243
						Os01g0379101	-1.19519	0.00421243
						Os10g0568900	-1.19632	0.0139696
						Os11g0662000	-1.19661	0.0410596
						Os02g0475100	-1.19721	0.00406298
						Os04g0429700	-1.19849	0.0389014
						Os01g0311200	-1.19888	0.0131326
						Os02g0558500	-1.19902	0.00305189
						Os03g0346150	-1.19905	0.0517572
						Os12g0179100	-1.2001	0.00347048
						Os05g0575600	-1.20224	0.0449156
						Os02g0542901	-1.20224	0.0449156
						Os07g0494025	-1.20244	0.00595096
						Os06g0340200	-1.20651	0.0501113
						Os07g0201950	-1.20674	0.0437267
						Os05g0359500	-1.20683	0.0118803
						Os07g0407700	-1.20797	0.0520344
						Os02g0280500	-1.20808	0.00963254
						Os02g0750200	-1.20876	0.0155259
						Os03g0296800	-1.20899	0.0270645
						Os07g0695400	-1.20947	0.039477
						Os12g0133100	-1.20949	0.0379017
						Os04g0647550	-1.21047	0.00510422
						Os08g0126300	-1.21119	0.043194
						Os05g0500600	-1.21205	0.0210173
						Os08g0500700	-1.21236	0.051262
						Os02g0795500	-1.21247	0.0410848
						Os02g0180400	-1.2127	0.0419782
						Os03g0766800	-1.21382	0.0487428
						Os12g0478200	-1.21386	0.00770679
						Os11g0708500	-1.2148	0.025088
						Os02g0105700	-1.21488	0.0236326
						Os12g0635500	-1.21529	0.0185062
						Os10g0333100	-1.21541	0.0424721
						Os08g0431800	-1.21584	0.0134868
						Os03g0368350	-1.2165	0.0341517
						Os01g0222600	-1.2181	0.0221139
						Os03g0133800	-1.21909	0.0262575
						Os07g0188901	-1.22174	0.0333295
						Os02g0682600	-1.22189	0.00845534
						Os09g0428700	-1.22233	0.00602399
						Os08g0438600	-1.22269	0.0423968
						Os08g0142100	-1.22324	0.00284158
						Os01g0391600	-1.22447	0.00315909
						Os09g0259925	-1.22453	0.0448856
						Os10g0163400	-1.22468	0.00355488
						Os01g0688300	-1.22569	0.0544385
						Os10g0575700	-1.22599	0.0347049
						Os02g0759900	-1.22704	0.0260993
						Os11g0146800	-1.22805	0.0454587
						Os03g0674900	-1.22806	0.0381186
						Os01g0391200	-1.22856	0.0363917
						Os01g0866950	-1.22949	0.0156808
						Os01g0366700	-1.22969	0.0187716
						Os10g0459800	-1.23034	3.80194e-05
						Os11g0707700	-1.23112	0.00565826
						Os04g0659100	-1.23227	0.00384996
						Os07g0579500	-1.23297	0.036
						Os03g0239900	-1.23335	0.0347625
						Os07g0149900	-1.23415	0.0469698
						Os07g0162500	-1.23446	0.0281835
						Os12g0480600	-1.23505	0.0354128
						Os03g0218500	-1.23557	0.0139382
						Os02g0788500	-1.23712	0.0064833
						Os11g0149800	-1.23726	0.037662
						Os07g0491750	-1.23807	0.00695819
						Os04g0186400	-1.23945	0.0494314
						Os01g0356951	-1.23972	0.0287076
						Os07g0608100	-1.24013	0.0360631
						Os02g0749800	-1.24239	0.0176289
						Os06g0492250	-1.24265	0.0474126
						Os05g0173900	-1.24568	0.0113775
						Os07g0174500	-1.24644	0.0532479
						Os02g0327800	-1.24729	0.0089236
						Os04g0559000	-1.24807	0.0163252
						Os07g0543150	-1.2482	0.0524318
						Os01g0907100	-1.24875	0.0142866
						Os10g0156701	-1.25006	0.0163611
						Os06g0296200	-1.25028	0.00429784
						Os11g0438600	-1.25058	0.0312006
						Os12g0609401	-1.25067	0.010091
						Os12g0156601	-1.25112	0.0209269
						Os08g0207500	-1.25173	0.0105354
						Os04g0227850	-1.25185	0.0546341
						Os09g0555150	-1.25265	0.0510628
						Os11g0599700	-1.2529	0.0190448
						Os05g0316200	-1.25465	0.032122
						Os03g0146800	-1.25508	0.047991
						Os01g0338401	-1.25592	0.0512764
						Os10g0524500	-1.2562	0.0100087
						Os06g0101600	-1.25701	0.0453525
						Os01g0546700	-1.25895	0.0548311
						Os12g0556900	-1.26059	0.0183576
						Os11g0588600	-1.26269	0.0130213
						Os07g0457550	-1.26326	0.0266028
						Os04g0523900	-1.26334	0.0128494
						Os01g0187200	-1.26354	0.0400121
						Os10g0370900	-1.26357	0.0167022
						Os04g0543300	-1.26609	0.0522053
						Os03g0629900	-1.26834	0.00795801
						Os10g0492101	-1.2685	0.0143298
						Os02g0668500	-1.26866	0.000829163
						Os12g0162000	-1.27016	0.0438731
						Os07g0105600	-1.27037	0.0177877
						Os08g0513050	-1.2709	0.010456
						Os08g0438501	-1.27092	0.0452521
						Os09g0481200	-1.27218	0.00918888
						Os02g0621900	-1.27242	0.0386931
						Os11g0645600	-1.27281	0.0136821
						Os01g0913900	-1.27291	0.0308316
						Os02g0230025	-1.27298	0.00501704
						Os04g0347950	-1.27366	0.0094977
						Os08g0476500	-1.2737	0.0106319
						Os06g0323000	-1.27396	0.0538728
						Os06g0206400	-1.27421	0.0523164
						Os12g0270600	-1.27609	0.0129306
						Os06g0128150	-1.27634	0.0319962
						Os06g0132400	-1.27641	0.0486852
						Os02g0753000	-1.27659	0.0010848
						Os12g0145100	-1.27666	0.0420035
						Os02g0697500	-1.27724	0.0164914
						Os01g0137300	-1.27773	0.037229
						Os06g0170750	-1.27778	0.0205829
						Os08g0560401	-1.27783	0.0511715
						Os12g0634600	-1.27804	0.0364567
						Os06g0633400	-1.27848	0.0320532
						Os03g0576900	-1.27957	0.0367013
						Os05g0171900	-1.28032	0.029187
						Os03g0310701	-1.2816	0.0239366
						Os05g0123000	-1.28258	0.0314965
						Os01g0186000	-1.28288	0.0446949
						Os03g0161950	-1.28405	0.0108793
						Os01g0556601	-1.28462	0.026724
						Os03g0753600	-1.28672	0.0151349
						Os09g0432900	-1.28687	0.0198523
						Os11g0183501	-1.28773	0.0424304
						Os06g0643750	-1.28826	0.0156729
						Os12g0187800	-1.2883	0.0469046
						Os07g0631950	-1.29011	0.0107588
						Os12g0641300	-1.29022	0.0149743
						Os03g0343900	-1.29041	0.0225479
						Os06g0272300	-1.2909	0.0156112
						Os11g0208500	-1.29201	0.0199316
						Os02g0102300	-1.29204	0.0424972
						Os11g0591000	-1.29267	0.0197604
						Os06g0167000	-1.29267	0.0197604
						Os03g0761200	-1.29312	0.0264218
						Os03g0575950	-1.29383	0.0484612
						Os11g0602100	-1.29416	0.00378272
						Os05g0355400	-1.29478	0.0222399
						Os06g0167200	-1.29546	0.00923428
						Os10g0534700	-1.29561	0.00782792
						Os08g0434100	-1.29647	0.0426013
						Os07g0123450	-1.29712	0.0546735
						Os09g0403100	-1.29716	0.0276191
						Os05g0128500	-1.29739	0.041421
						Os07g0549001	-1.29828	0.0119018
						Os03g0401500	-1.2986	0.0214387
						Os01g0731100	-1.29871	0.0346862
						Os02g0218100	-1.29878	0.0417109
						Os04g0624701	-1.29893	0.0435757
						Os07g0614850	-1.29897	0.0110384
						Os02g0285750	-1.29899	0.0185707
						Os02g0744000	-1.29987	0.0141347
						Os03g0644400	-1.30012	0.0279128
						Os10g0450000	-1.30059	0.00021582
						Os02g0287700	-1.30059	0.00021582
						Os01g0239000	-1.30064	0.0165727
						Os02g0600750	-1.3025	0.0469123
						Os01g0878000	-1.30269	0.0373408
						Os04g0190000	-1.30545	0.0363759
						Os04g0204400	-1.30587	0.000550655
						Os09g0518101	-1.30596	0.0164617
						Os08g0535000	-1.30666	0.0166224
						Os06g0361750	-1.30681	0.0342694
						Os01g0895300	-1.30695	0.0230655
						Os01g0815400	-1.307	0.0047863
						Os10g0206500	-1.30823	0.0523509
						Os01g0553901	-1.30826	0.0219862
						Os01g0183900	-1.30926	0.0282733
						Os08g0504500	-1.30947	0.0132263
						Os07g0214900	-1.31104	0.00579052
						Os06g0726200	-1.31203	0.00224581
						Os10g0448200	-1.31269	0.0200543
						Os04g0114300	-1.31361	0.0147702
						Os02g0155200	-1.31372	0.0268234
						Os12g0537800	-1.31463	0.034069
						Os02g0203700	-1.31505	0.047161
						Os11g0216100	-1.31528	0.0536989
						Os08g0509800	-1.31532	0.000230825
						Os12g0472432	-1.31622	0.0483005
						Os01g0214500	-1.31701	0.0399968
						Os08g0560900	-1.31721	0.00450365
						Os03g0265900	-1.31775	0.0263921
						Os11g0496013	-1.31808	0.00984661
						Os03g0145400	-1.31844	0.0188803
						Os09g0375500	-1.31874	0.0307225
						Os07g0517433	-1.31903	0.0455482
						Os04g0412100	-1.31944	0.00327979
						Os07g0209200	-1.31968	0.0337177
						Os03g0129300	-1.32004	0.00878534
						Os08g0147001	-1.32088	0.0449831
						Os07g0274950	-1.32115	0.0256553
						Os06g0710300	-1.3212	0.0419803
						Os11g0631301	-1.32153	0.0446294
						Os12g0107600	-1.3218	0.0177256
						Os01g0661000	-1.32262	0.0366332
						Os06g0548500	-1.32328	0.00394972
						Os02g0699100	-1.32391	0.0343134
						Os09g0363400	-1.32411	0.0271254
						Os01g0795900	-1.32474	0.0511173
						Os03g0595300	-1.32717	0.00344714
						Os01g0706800	-1.32758	0.0355545
						Os10g0184928	-1.32794	0.0485026
						Os05g0156401	-1.32808	0.0244482
						Os12g0145150	-1.32897	0.0351898
						Os05g0534100	-1.32902	0.0216914
						Os09g0546800	-1.33101	0.0231211
						Os01g0322700	-1.33118	0.0526249
						Os02g0254600	-1.33141	0.0369054
						Os10g0340301	-1.33151	0.0403982
						Os09g0283900	-1.33224	0.0228068
						Os02g0170000	-1.33262	0.0283852
						Os11g0610000	-1.33279	0.0349764
						Os07g0115760	-1.3331	0.00447189
						Os01g0306200	-1.33399	0.0488589
						Os08g0562800	-1.33406	0.0453375
						Os09g0272600	-1.33442	0.04978
						Os06g0618700	-1.33516	0.00481963
						Os06g0497100	-1.33524	0.0205383
						Os04g0457500	-1.33568	0.00470767
						Os04g0391600	-1.33584	0.0456131
						Os01g0109600	-1.33646	0.00511917
						Os03g0825000	-1.33654	0.00868644
						Os04g0269150	-1.33677	0.0355926
						Os04g0437200	-1.3371	0.0291215
						Os01g0605000	-1.3381	0.00128069
						Os10g0403600	-1.34085	0.0533531
						Os04g0119800	-1.34111	0.0317945
						Os09g0403967	-1.34191	0.00314617
						Os01g0247700	-1.34238	0.0332274
						Os07g0435900	-1.34282	0.0236924
						Os05g0436500	-1.34326	0.0312399
						Os06g0254300	-1.34413	0.0179795
						Os01g0116200	-1.34457	0.0314788
						Os12g0223100	-1.34583	0.0205983
						Os06g0282950	-1.34601	0.0471385
						Os01g0127450	-1.34616	0.03052
						Os03g0188100	-1.34701	0.0120516
						Os03g0624300	-1.34947	0.00211301
						Os12g0291100	-1.34976	0.0275889
						Os01g0565900	-1.35025	0.0122183
						Os07g0179400	-1.35104	0.0425117
						Os03g0567400	-1.35115	0.0302237
						Os01g0844700	-1.35183	0.0517698
						Os07g0582700	-1.35205	0.0276857
						Os05g0467150	-1.35212	0.0328405
						Os03g0248200	-1.3551	0.0269275
						Os06g0586800	-1.35739	0.0399333
						Os01g0612600	-1.35815	0.0357242
						Os02g0825600	-1.35817	0.0280071
						Os12g0242800	-1.35855	0.0140299
						Os01g0926450	-1.35983	0.0420152
						Os01g0761000	-1.36284	0.0156341
						Os07g0492200	-1.36371	0.0332455
						Os07g0467350	-1.36395	0.0223258
						Os05g0116100	-1.36413	0.0489326
						Os10g0209433	-1.36424	0.0228697
						Os02g0555832	-1.36611	0.0368186
						Os09g0287000	-1.36846	0.0185167
						Os01g0248500	-1.36949	0.0504922
						Os09g0473350	-1.37094	0.0392998
						Os05g0320200	-1.37113	0.0206013
						Os01g0702900	-1.37129	0.0256988
						Os06g0228950	-1.37329	6.23994e-05
						Os09g0283250	-1.37446	0.0147018
						Os01g0566500	-1.37463	0.0405733
						Os01g0214600	-1.37464	0.052588
						Os02g0578333	-1.37465	0.00075396
						Os04g0443200	-1.37493	0.022266
						Os12g0224700	-1.37538	0.0453423
						Os03g0150700	-1.37601	0.0253181
						Os01g0634000	-1.37742	0.0114256
						Os07g0100300	-1.37746	0.0431361
						Os02g0328550	-1.3776	0.0180368
						Os11g0497350	-1.37849	0.0288663
						Os02g0178650	-1.37862	0.0217035
						Os09g0308033	-1.37863	0.0383552
						Os04g0552250	-1.37928	0.0162039
						Os12g0407000	-1.38117	0.0256038
						Os06g0292200	-1.38152	0.0346111
						Os05g0121100	-1.38192	0.0388712
						Os06g0484600	-1.38333	0.00421724
						Os05g0526900	-1.38371	0.00728609
						Os07g0655850	-1.38424	0.0129365
						Os01g0781150	-1.38508	0.0205459
						Os03g0578601	-1.38516	0.00264824
						Os10g0496000	-1.38579	0.0141592
						Os09g0266300	-1.38599	0.0133167
						Os06g0258000	-1.38636	0.000613992
						Os09g0279400	-1.38719	0.0282546
						Os04g0269800	-1.38899	0.00759649
						Os05g0172000	-1.38906	0.017883
						Os04g0593900	-1.38948	0.0225003
						Os10g0184250	-1.38995	0.0277522
						Os06g0521900	-1.39041	0.0371172
						Os02g0832150	-1.39071	0.0196052
						Os01g0682500	-1.39097	0.00174183
						Os01g0102900	-1.39219	0.0363685
						Os07g0660100	-1.39347	0.0256217
						Os05g0359833	-1.39551	0.0209296
						Os11g0132201	-1.39588	0.00574009
						Os11g0237501	-1.39692	0.0363666
						Os10g0154101	-1.39692	0.0363666
						Os02g0661050	-1.39864	0.0346548
						Os06g0515002	-1.39864	0.0265037
						Os05g0110100	-1.40024	0.00274442
						Os07g0516801	-1.40037	0.0200438
						Os06g0539066	-1.40118	0.00627416
						Os03g0858600	-1.4025	0.0496291
						Os01g0217050	-1.40294	0.0174855
						Os04g0348200	-1.40364	0.0514373
						Os02g0468601	-1.40422	0.0256902
						Os07g0550500	-1.40612	0.00109456
						Os04g0640500	-1.40623	0.048083
						Os04g0485400	-1.40633	0.0088395
						Os03g0216700	-1.407	0.0325045
						Os07g0665100	-1.40727	0.0261597
						Os06g0289200	-1.40862	0.000180776
						Os03g0760200	-1.40999	0.0351939
						Os04g0585200	-1.41088	0.0456868
						Os06g0125300	-1.41103	0.0213423
						Os04g0594100	-1.4132	0.0384171
						Os06g0724600	-1.41568	0.0483073
						Os08g0463301	-1.41573	0.0457134
						Os08g0235650	-1.41583	0.0104939
						Os05g0395150	-1.41664	0.0189217
						Os02g0597400	-1.41694	0.0456521
						Os12g0188700	-1.41792	0.00212251
						Os03g0233100	-1.4189	0.00034389
						Os12g0219700	-1.41962	0.0516273
						Os07g0572100	-1.42039	0.0532874
						Os01g0124650	-1.42123	0.0481506
						Os03g0749800	-1.42148	0.0108483
						Os01g0881900	-1.42153	0.012199
						Os07g0432800	-1.42214	0.0524301
						Os02g0125350	-1.42264	0.0373417
[truncated: 821 more rows]

## Sheet: Table S2
Supplementary Table S2: Gene Ontology analysis of Nidhi DEGs												Supplementary Table S2: Gene Ontology analysis of Panvel1 DEGs
GO ID	GO term	GO category	Hit number(Query)	Percentage in query	p-value	False discovery rate						GO ID	GO term	GO category	Hit number(Query)	Percentage in query	p-value	False discovery rate
GO:0015979	photosynthesis	Biological process	31	2.79	2.64e-10	3.34e-07						GO:0009535	chloroplast thylakoid membrane	Cellular component	69	3.93	1.67e-14	3.47e-11
GO:0010287	plastoglobule	Cellular component	16	1.44	4.95e-10	3.34e-07						GO:0009579	thylakoid	Cellular component	43	2.45	4.15e-13	4.3e-10
GO:0009768	photosynthesis, light harvesting in photosystem I	Biological process	10	0.9	1.24e-08	5.59e-06						GO:0015979	photosynthesis	Biological process	39	2.22	7.14e-10	4.94e-07
GO:0009522	photosystem I	Cellular component	14	1.26	2.21e-08	6.84e-06						GO:0009522	photosystem I	Cellular component	16	0.91	1.54e-07	7.97e-05
GO:0009579	thylakoid	Cellular component	27	2.43	2.53e-08	6.84e-06						GO:0051259	protein oligomerization	Biological process	10	0.57	8.44e-06	0.0035
GO:0009765	photosynthesis, light harvesting	Biological process	10	0.9	7.49e-08	1.69e-05						GO:0009523	photosystem II	Cellular component	20	1.14	2.11e-05	0.00729
GO:0016168	chlorophyll binding	Molecular function	10	0.9	3.26e-07	6.29e-05						GO:0006833	water transport	Biological process	9	0.51	2.78e-05	0.00824
GO:0009523	photosystem II	Cellular component	18	1.62	4.51e-07	7.6e-05						GO:0009408	response to heat	Biological process	22	1.25	5.91e-05	0.02
GO:0009416	response to light stimulus	Biological process	16	1.44	7.76e-07	0.000116						GO:0009773	photosynthetic electron transport in photosystem I	Biological process	9	0.51	6.6e-05	0.02
GO:0018298	protein-chromophore linkage	Biological process	10	0.9	2.34e-06	0.000315						GO:0009534	chloroplast thylakoid	Cellular component	18	1.02	0.000194	0.04
GO:0009535	chloroplast thylakoid membrane	Cellular component	36	3.24	6.35e-06	0.000778						GO:0015250	water channel activity	Molecular function	9	0.51	0.000199	0.04
GO:0009536	plastid	Cellular component	48	4.32	0.000128	0.01						GO:0010598	NAD(P)H dehydrogenase complex (plastoquinone)	Cellular component	5	0.28	0.000207	0.04
GO:0009941	chloroplast envelope	Cellular component	26	2.34	0.000246	0.03						GO:0007049	cell cycle	Biological process	14	0.8	0.000367	0.06
GO:0009654	photosystem II oxygen evolving complex	Cellular component	8	0.72	0.000687	0.07						GO:0042542	response to hydrogen peroxide	Biological process	12	0.68	0.000376	0.06
GO:0007017	microtubule-based process	Biological process	9	0.81	0.000826	0.07						GO:0000302	response to reactive oxygen species	Biological process	11	0.63	0.000399	0.06
GO:0009534	chloroplast thylakoid	Cellular component	12	1.08	0.00167	0.14						GO:0009768	photosynthesis, light harvesting in photosystem I	Biological process	7	0.4	0.000673	0.09
GO:0009853	photorespiration	Biological process	6	0.54	0.00226	0.17						GO:0019253	reductive pentose-phosphate cycle	Biological process	4	0.23	0.000701	0.09
GO:0000278	mitotic cell cycle	Biological process	11	0.99	0.00228	0.17						GO:0016984	ribulose-bisphosphate carboxylase activity	Molecular function	5	0.28	0.000804	0.09
GO:0005856	cytoskeleton	Cellular component	12	1.08	0.00276	0.19						GO:0009538	photosystem I reaction center	Cellular component	5	0.28	0.000804	0.09
GO:0019253	reductive pentose-phosphate cycle	Biological process	3	0.27	0.00281	0.19						GO:0043621	protein self-association	Molecular function	12	0.68	0.00085	0.09
GO:0046905	phytoene synthase activity	Molecular function	2	0.18	0.00294	0.19						GO:0010287	plastoglobule	Cellular component	11	0.63	0.000962	0.1
GO:0009414	response to water deprivation	Biological process	13	1.17	0.00316	0.19						GO:0006749	glutathione metabolic process	Biological process	16	0.91	0.0011	0.1
GO:0009506	plasmodesma	Cellular component	29	2.61	0.00338	0.2						GO:0051315	attachment of spindle microtubules to kinetochore involved in mitotic sister chromatid segregation	Biological process	4	0.23	0.00153	0.13
GO:0006325	chromatin organization	Biological process	10	0.9	0.00432	0.23						GO:0009415	response to water	Biological process	4	0.23	0.00153	0.13
GO:0006979	response to oxidative stress	Biological process	24	2.16	0.00441	0.23						GO:0004364	glutathione transferase activity	Molecular function	16	0.91	0.00165	0.14
GO:0000226	microtubule cytoskeleton organization	Biological process	8	0.72	0.00452	0.23						GO:0009765	photosynthesis, light harvesting	Biological process	7	0.4	0.00181	0.14
GO:0006833	water transport	Biological process	5	0.45	0.00456	0.23						GO:0006267	pre-replicative complex assembly involved in nuclear cell cycle DNA replication	Biological process	5	0.28	0.00218	0.17
GO:0010731	protein glutathionylation	Biological process	3	0.27	0.00472	0.23						GO:0016843	amine-lyase activity	Molecular function	3	0.17	0.00236	0.17
GO:0009409	response to cold	Biological process	12	1.08	0.00616	0.29						GO:0005871	kinesin complex	Cellular component	7	0.4	0.00241	0.17
GO:0002181	cytoplasmic translation	Biological process	7	0.63	0.00689	0.31						GO:0010158	abaxial cell fate specification	Biological process	4	0.23	0.00284	0.19
GO:0006407	rRNA export from nucleus	Biological process	2	0.18	0.00849	0.37						GO:0016209	antioxidant activity	Molecular function	6	0.34	0.00296	0.19
GO:0005200	structural constituent of cytoskeleton	Molecular function	7	0.63	0.00892	0.38						GO:0018298	protein-chromophore linkage	Biological process	8	0.46	0.00303	0.19
GO:0033612	receptor serine/threonine kinase binding	Molecular function	5	0.45	0.00995	0.41						GO:0005856	cytoskeleton	Cellular component	16	0.91	0.00308	0.19
GO:0042651	thylakoid membrane	Cellular component	4	0.36	0.01	0.45						GO:0016168	chlorophyll binding	Molecular function	7	0.4	0.00407	0.25
GO:0015250	water channel activity	Molecular function	5	0.45	0.01	0.45						GO:0009536	plastid	Cellular component	61	3.47	0.00441	0.26
GO:0015995	chlorophyll biosynthetic process	Biological process	6	0.54	0.01	0.45						GO:0000778	condensed nuclear chromosome kinetochore	Cellular component	4	0.23	0.00477	0.26
GO:0016984	ribulose-bisphosphate carboxylase activity	Molecular function	3	0.27	0.01	0.47						GO:0000727	double-strand break repair via break-induced replication	Biological process	5	0.28	0.00477	0.26
GO:0010230	alternative respiration	Biological process	2	0.18	0.02	0.47						GO:0009631	cold acclimation	Biological process	5	0.28	0.00477	0.26
GO:0033743	peptide-methionine (R)-S-oxide reductase activity	Molecular function	2	0.18	0.02	0.47						GO:0009853	photorespiration	Biological process	7	0.4	0.00516	0.27
GO:0030091	protein repair	Biological process	2	0.18	0.02	0.47						GO:0035246	peptidyl-arginine N-methylation	Biological process	2	0.11	0.00735	0.33
GO:0009636	response to toxic substance	Biological process	2	0.18	0.02	0.47						GO:0097359	UDP-glucosylation	Biological process	2	0.11	0.00735	0.33
GO:0047631	ADP-ribose diphosphatase activity	Molecular function	2	0.18	0.02	0.47						GO:1990518	single-stranded 3'-5' DNA helicase activity	Molecular function	2	0.11	0.00735	0.33
GO:0035529	NADH pyrophosphatase activity	Molecular function	2	0.18	0.02	0.47						GO:0036381	pyridoxal 5'-phosphate synthase (glutamine hydrolysing) activity	Molecular function	2	0.11	0.00735	0.33
GO:0004022	alcohol dehydrogenase (NAD) activity	Molecular function	2	0.18	0.02	0.47						GO:0070274	RES complex	Cellular component	2	0.11	0.00735	0.33
GO:0005576	extracellular region	Cellular component	47	4.23	0.02	0.47						GO:0010295	(+)-abscisic acid 8'-hydroxylase activity	Molecular function	2	0.11	0.00735	0.33
GO:0006629	lipid metabolic process	Biological process	25	2.25	0.02	0.47						GO:0046345	abscisic acid catabolic process	Biological process	2	0.11	0.00735	0.33
GO:0007010	cytoskeleton organization	Biological process	4	0.36	0.02	0.47						GO:0045165	cell fate commitment	Biological process	4	0.23	0.00742	0.33
GO:0016671	oxidoreductase activity, acting on a sulfur group of donors, disulfide as acceptor	Molecular function	4	0.36	0.02	0.47						GO:0010091	trichome branching	Biological process	3	0.17	0.01	0.43
GO:0015267	channel activity	Molecular function	7	0.63	0.02	0.47						GO:0098807	chloroplast thylakoid membrane protein complex	Cellular component	3	0.17	0.01	0.43
GO:0048511	rhythmic process	Biological process	3	0.27	0.02	0.47						GO:0042819	vitamin B6 biosynthetic process	Biological process	3	0.17	0.01	0.43
GO:0010497	plasmodesmata-mediated intercellular transport	Biological process	3	0.27	0.02	0.47						GO:0010206	photosystem II repair	Biological process	4	0.23	0.01	0.44
GO:0009507	chloroplast	Cellular component	86	7.74	0.02	0.47						GO:0001227	RNA polymerase II transcription regulatory region sequence-specific DNA binding transcription factor activity involved in negative regulation of transcription	Molecular function	6	0.34	0.01	0.44
GO:0006633	fatty acid biosynthetic process	Biological process	12	1.08	0.02	0.47						GO:0009507	chloroplast	Cellular component	132	7.51	0.01	0.45
GO:0000786	nucleosome	Cellular component	9	0.81	0.02	0.47						GO:0009654	photosystem II oxygen evolving complex	Cellular component	8	0.46	0.01	0.45
GO:0000790	nuclear chromatin	Cellular component	7	0.63	0.03	0.47						GO:0009414	response to water deprivation	Biological process	16	0.91	0.01	0.45
GO:0051233	spindle midzone	Cellular component	2	0.18	0.03	0.47						GO:0009651	response to salt stress	Biological process	21	1.2	0.01	0.52
GO:0009902	chloroplast relocation	Biological process	2	0.18	0.03	0.47						GO:0051920	peroxiredoxin activity	Molecular function	4	0.23	0.02	0.54
GO:0042549	photosystem II stabilization	Biological process	2	0.18	0.03	0.47						GO:0009644	response to high light intensity	Biological process	4	0.23	0.02	0.54
GO:0102721	ubiquinol:oxygen oxidoreductase activity	Molecular function	2	0.18	0.03	0.47						GO:0042555	MCM complex	Cellular component	5	0.28	0.02	0.54
GO:0071472	cellular response to salt stress	Biological process	2	0.18	0.03	0.47						GO:0009737	response to abscisic acid	Biological process	16	0.91	0.02	0.54
GO:0045174	glutathione dehydrogenase (ascorbate) activity	Molecular function	2	0.18	0.03	0.47						GO:0015977	carbon fixation	Biological process	6	0.34	0.02	0.56
GO:0000461	endonucleolytic cleavage to generate mature 3'-end of SSU-rRNA from (SSU-rRNA, 5.8S rRNA, LSU-rRNA)	Biological process	2	0.18	0.03	0.47						GO:0006271	DNA strand elongation involved in DNA replication	Biological process	3	0.17	0.02	0.56
GO:0098869	cellular oxidant detoxification	Biological process	20	1.8	0.03	0.47						GO:0009986	cell surface	Cellular component	3	0.17	0.02	0.56
GO:0038023	signaling receptor activity	Molecular function	5	0.45	0.03	0.47						GO:0009085	lysine biosynthetic process	Biological process	2	0.11	0.02	0.62
GO:0080163	regulation of protein serine/threonine phosphatase activity	Biological process	4	0.36	0.03	0.47						GO:0000777	condensed chromosome kinetochore	Cellular component	2	0.11	0.02	0.62
GO:0003746	translation elongation factor activity	Molecular function	8	0.72	0.03	0.47						GO:0000799	nuclear condensin complex	Cellular component	2	0.11	0.02	0.62
GO:0042744	hydrogen peroxide catabolic process	Biological process	16	1.44	0.03	0.47						GO:0061927	TOC-TIC supercomplex I	Cellular component	2	0.11	0.02	0.62
GO:0022627	cytosolic small ribosomal subunit	Cellular component	10	0.9	0.03	0.47						GO:0051082	unfolded protein binding	Molecular function	28	1.59	0.02	0.62
GO:0045037	protein import into chloroplast stroma	Biological process	3	0.27	0.04	0.47						GO:0015267	channel activity	Molecular function	9	0.51	0.02	0.62
GO:0007178	transmembrane receptor protein serine/threonine kinase signaling pathway	Biological process	19	1.71	0.04	0.47						GO:0004359	glutaminase activity	Molecular function	3	0.17	0.03	0.62
GO:0019825	oxygen binding	Molecular function	2	0.18	0.04	0.47						GO:0010319	stromule	Cellular component	3	0.17	0.03	0.62
GO:0010037	response to carbon dioxide	Biological process	2	0.18	0.04	0.47						GO:0045037	protein import into chloroplast stroma	Biological process	4	0.23	0.03	0.62
GO:0043186	P granule	Cellular component	2	0.18	0.04	0.47						GO:0000776	kinetochore	Cellular component	4	0.23	0.03	0.62
GO:0016767	geranylgeranyl-diphosphate geranylgeranyltransferase activity	Molecular function	2	0.18	0.04	0.47						GO:0034605	cellular response to heat	Biological process	10	0.57	0.03	0.62
GO:0010196	nonphotochemical quenching	Biological process	2	0.18	0.04	0.47						GO:0010119	regulation of stomatal movement	Biological process	5	0.28	0.03	0.62
GO:0098807	chloroplast thylakoid membrane protein complex	Cellular component	2	0.18	0.04	0.47						GO:0009941	chloroplast envelope	Cellular component	28	1.59	0.03	0.62
GO:0048046	apoplast	Cellular component	18	1.62	0.04	0.47						GO:0031072	heat shock protein binding	Molecular function	8	0.46	0.03	0.62
GO:0006568	tryptophan metabolic process	Biological process	3	0.27	0.04	0.47						GO:0032436	positive regulation of proteasomal ubiquitin-dependent protein catabolic process	Biological process	6	0.34	0.03	0.62
GO:0031969	chloroplast membrane	Cellular component	5	0.45	0.05	0.47						GO:0009903	chloroplast avoidance movement	Biological process	4	0.23	0.03	0.62
GO:0000028	ribosomal small subunit assembly	Biological process	4	0.36	0.05	0.47						GO:0009416	response to light stimulus	Biological process	11	0.63	0.04	0.62
GO:0005464	UDP-xylose transmembrane transporter activity	Molecular function	2	0.18	0.05	0.47						GO:0031347	regulation of defense response	Biological process	5	0.28	0.04	0.62
GO:0015790	UDP-xylose transport	Biological process	2	0.18	0.05	0.47						GO:0009543	chloroplast thylakoid lumen	Cellular component	3	0.17	0.04	0.62
GO:0045739	positive regulation of DNA repair	Biological process	2	0.18	0.05	0.47						GO:0008615	pyridoxine biosynthetic process	Biological process	3	0.17	0.04	0.62
GO:0009052	pentose-phosphate shunt, non-oxidative branch	Biological process	2	0.18	0.05	0.47						GO:0007052	mitotic spindle organization	Biological process	3	0.17	0.04	0.62
GO:0052853	long-chain-(S)-2-hydroxy-long-chain-acid oxidase activity	Molecular function	2	0.18	0.05	0.47						GO:0032991	macromolecular complex	Cellular component	3	0.17	0.04	0.62
GO:0052854	medium-chain-(S)-2-hydroxy-acid oxidase activity	Molecular function	2	0.18	0.05	0.47						GO:0009409	response to cold	Biological process	14	0.8	0.04	0.62
GO:0019048	modulation by virus of host morphology or physiology	Biological process	2	0.18	0.05	0.47						GO:0016710	trans-cinnamate 4-monooxygenase activity	Molecular function	2	0.11	0.04	0.62
GO:0052852	very-long-chain-(S)-2-hydroxy-acid oxidase activity	Molecular function	2	0.18	0.05	0.47						GO:0003980	UDP-glucose:glycoprotein glucosyltransferase activity	Molecular function	2	0.11	0.04	0.62
GO:0010431	seed maturation	Biological process	2	0.18	0.05	0.47						GO:0071541	eukaryotic translation initiation factor 3 complex, eIF3m	Cellular component	2	0.11	0.04	0.62
GO:0009528	plastid inner membrane	Cellular component	2	0.18	0.05	0.47						GO:0032299	ribonuclease H2 complex	Cellular component	2	0.11	0.04	0.62
GO:0051213	dioxygenase activity	Molecular function	14	1.26	0.06	0.48						GO:0044545	NSL complex	Cellular component	2	0.11	0.04	0.62
GO:0005874	microtubule	Cellular component	12	1.08	0.06	0.49						GO:0043984	histone H4-K16 acetylation	Biological process	2	0.11	0.04	0.62
GO:0016788	hydrolase activity, acting on ester bonds	Molecular function	14	1.26	0.06	0.49						GO:0046972	histone acetyltransferase activity (H4-K16 specific)	Molecular function	2	0.11	0.04	0.62
GO:0005618	cell wall	Cellular component	18	1.62	0.06	0.49						GO:0043995	histone acetyltransferase activity (H4-K5 specific)	Molecular function	2	0.11	0.04	0.62
GO:0016032	viral process	Biological process	3	0.27	0.06	0.49						GO:0043996	histone acetyltransferase activity (H4-K8 specific)	Molecular function	2	0.11	0.04	0.62
GO:0000162	tryptophan biosynthetic process	Biological process	4	0.36	0.06	0.49						GO:0010564	regulation of cell cycle process	Biological process	2	0.11	0.04	0.62
GO:0034599	cellular response to oxidative stress	Biological process	5	0.45	0.06	0.49						GO:0043137	DNA replication, removal of RNA primer	Biological process	2	0.11	0.04	0.62
GO:0052634	C-19 gibberellin 2-beta-dioxygenase activity	Molecular function	2	0.18	0.07	0.49						GO:0003688	DNA replication origin binding	Molecular function	5	0.28	0.04	0.62
GO:0005876	spindle microtubule	Cellular component	2	0.18	0.07	0.49						GO:0009524	phragmoplast	Cellular component	4	0.23	0.04	0.62
GO:1900150	regulation of defense response to fungus	Biological process	2	0.18	0.07	0.49						GO:0010167	response to nitrate	Biological process	4	0.23	0.04	0.62
GO:1902074	response to salt	Biological process	2	0.18	0.07	0.49						GO:0009904	chloroplast accumulation movement	Biological process	4	0.23	0.04	0.62
GO:0016120	carotene biosynthetic process	Biological process	2	0.18	0.07	0.49						GO:0008379	thioredoxin peroxidase activity	Molecular function	3	0.17	0.05	0.62
GO:0006696	ergosterol biosynthetic process	Biological process	2	0.18	0.07	0.49						GO:0000347	THO complex	Cellular component	3	0.17	0.05	0.62
GO:0010189	vitamin E biosynthetic process	Biological process	2	0.18	0.07	0.49						GO:0034599	cellular response to oxidative stress	Biological process	7	0.4	0.05	0.62
GO:0071482	cellular response to light stimulus	Biological process	2	0.18	0.07	0.49						GO:0016477	cell migration	Biological process	4	0.23	0.05	0.62
GO:0010325	raffinose family oligosaccharide biosynthetic process	Biological process	2	0.18	0.07	0.49						GO:0009707	chloroplast outer membrane	Cellular component	8	0.46	0.06	0.62
GO:0004864	protein phosphatase inhibitor activity	Molecular function	5	0.45	0.07	0.49						GO:0000226	microtubule cytoskeleton organization	Biological process	8	0.46	0.06	0.62
GO:0006662	glycerol ether metabolic process	Biological process	4	0.36	0.07	0.49						GO:0042132	fructose 1,6-bisphosphate 1-phosphatase activity	Molecular function	3	0.17	0.06	0.62
GO:0006401	RNA catabolic process	Biological process	4	0.36	0.07	0.49						GO:0048511	rhythmic process	Biological process	3	0.17	0.06	0.62
GO:0010427	abscisic acid binding	Molecular function	4	0.36	0.07	0.49						GO:0071540	eukaryotic translation initiation factor 3 complex, eIF3e	Cellular component	2	0.11	0.06	0.62
GO:0004675	transmembrane receptor protein serine/threonine kinase activity	Molecular function	19	1.71	0.08	0.49						GO:0002237	response to molecule of bacterial origin	Biological process	2	0.11	0.06	0.62
GO:0006952	defense response	Biological process	24	2.16	0.08	0.49						GO:0080143	regulation of amino acid export	Biological process	2	0.11	0.06	0.62
GO:0004364	glutathione transferase activity	Molecular function	8	0.72	0.08	0.49						GO:0009808	lignin metabolic process	Biological process	2	0.11	0.06	0.62
GO:1901002	positive regulation of response to salt stress	Biological process	3	0.27	0.08	0.49						GO:0009649	entrainment of circadian clock	Biological process	2	0.11	0.06	0.62
GO:0055072	iron ion homeostasis	Biological process	6	0.54	0.08	0.49						GO:0052656	L-isoleucine transaminase activity	Molecular function	2	0.11	0.06	0.62
GO:0018812	3-hydroxyacyl-CoA dehydratase activity	Molecular function	2	0.18	0.08	0.49						GO:0052654	L-leucine transaminase activity	Molecular function	2	0.11	0.06	0.62
GO:2000024	regulation of leaf development	Biological process	2	0.18	0.08	0.49						GO:0052655	L-valine transaminase activity	Molecular function	2	0.11	0.06	0.62
GO:0001671	ATPase activator activity	Molecular function	2	0.18	0.08	0.49						GO:0009081	branched-chain amino acid metabolic process	Biological process	2	0.11	0.06	0.62
GO:0032781	positive regulation of ATPase activity	Biological process	2	0.18	0.08	0.49						GO:0019375	galactolipid biosynthetic process	Biological process	2	0.11	0.06	0.62
GO:0004310	farnesyl-diphosphate farnesyltransferase activity	Molecular function	2	0.18	0.08	0.49						GO:0006308	DNA catabolic process	Biological process	2	0.11	0.06	0.62
GO:0051996	squalene synthase activity	Molecular function	2	0.18	0.08	0.49						GO:1900458	negative regulation of brassinosteroid mediated signaling pathway	Biological process	2	0.11	0.06	0.62
GO:0003973	(S)-2-hydroxy-acid oxidase activity	Molecular function	2	0.18	0.08	0.49						GO:1903862	positive regulation of oxidative phosphorylation	Biological process	2	0.11	0.06	0.62
GO:0019516	lactate oxidation	Biological process	2	0.18	0.08	0.49						GO:0060321	acceptance of pollen	Biological process	2	0.11	0.06	0.62
GO:0009854	oxidative photosynthetic carbon pathway	Biological process	2	0.18	0.08	0.49						GO:0005853	eukaryotic translation elongation factor 1 complex	Cellular component	2	0.11	0.06	0.62
GO:0006620	posttranslational protein targeting to membrane	Biological process	2	0.18	0.08	0.49						GO:0006220	pyrimidine nucleotide metabolic process	Biological process	2	0.11	0.06	0.62
GO:0006865	amino acid transport	Biological process	2	0.18	0.08	0.49						GO:0009640	photomorphogenesis	Biological process	4	0.23	0.06	0.62
GO:0045703	ketoreductase activity	Molecular function	2	0.18	0.08	0.49						GO:0015112	nitrate transmembrane transporter activity	Molecular function	4	0.23	0.06	0.62
GO:0051301	cell division	Biological process	8	0.72	0.08	0.49						GO:0015706	nitrate transport	Biological process	4	0.23	0.06	0.62
GO:0006814	sodium ion transport	Biological process	3	0.27	0.09	0.49						GO:0000209	protein polyubiquitination	Biological process	7	0.4	0.06	0.62
GO:0005938	cell cortex	Cellular component	3	0.27	0.09	0.49						GO:0031624	ubiquitin conjugating enzyme binding	Molecular function	6	0.34	0.07	0.62
GO:0032515	negative regulation of phosphoprotein phosphatase activity	Biological process	4	0.36	0.09	0.49						GO:0003746	translation elongation factor activity	Molecular function	10	0.57	0.07	0.62
GO:0009706	chloroplast inner membrane	Cellular component	4	0.36	0.09	0.49						GO:0048038	quinone binding	Molecular function	4	0.23	0.07	0.62
GO:0009570	chloroplast stroma	Cellular component	24	2.16	0.09	0.49						GO:0009751	response to salicylic acid	Biological process	5	0.28	0.08	0.62
GO:0009247	glycolipid biosynthetic process	Biological process	2	0.18	0.1	0.49						GO:0005667	transcription factor complex	Cellular component	5	0.28	0.08	0.62
GO:0019200	carbohydrate kinase activity	Molecular function	2	0.18	0.1	0.49						GO:0004365	glyceraldehyde-3-phosphate dehydrogenase (NAD+) (phosphorylating) activity	Molecular function	3	0.17	0.08	0.62
GO:0072659	protein localization to plasma membrane	Biological process	2	0.18	0.1	0.49						GO:0033897	ribonuclease T2 activity	Molecular function	3	0.17	0.08	0.62
GO:0009916	alternative oxidase activity	Molecular function	2	0.18	0.1	0.49						GO:0015995	chlorophyll biosynthetic process	Biological process	6	0.34	0.08	0.62
GO:0046930	pore complex	Cellular component	2	0.18	0.1	0.49						GO:0009832	plant-type cell wall biogenesis	Biological process	4	0.23	0.09	0.62
GO:0003955	NAD(P)H dehydrogenase (quinone) activity	Molecular function	2	0.18	0.1	0.49						GO:0031977	thylakoid lumen	Cellular component	4	0.23	0.09	0.62
GO:0009678	hydrogen-translocating pyrophosphatase activity	Molecular function	2	0.18	0.1	0.49						GO:0009735	response to cytokinin	Biological process	5	0.28	0.09	0.62
GO:0048579	negative regulation of long-day photoperiodism, flowering	Biological process	2	0.18	0.1	0.49						GO:0002183	cytoplasmic translational initiation	Biological process	5	0.28	0.09	0.62
GO:0000447	endonucleolytic cleavage in ITS1 to separate SSU-rRNA from 5.8S rRNA and LSU-rRNA from tricistronic rRNA transcript (SSU-rRNA, 5.8S rRNA, LSU-rRNA)	Biological process	2	0.18	0.1	0.49						GO:0072686	mitotic spindle	Cellular component	2	0.11	0.09	0.62
GO:0009538	photosystem I reaction center	Cellular component	2	0.18	0.1	0.49						GO:0018279	protein N-linked glycosylation via asparagine	Biological process	2	0.11	0.09	0.62
GO:0004024	alcohol dehydrogenase activity, zinc-dependent	Molecular function	2	0.18	0.1	0.49						GO:0019825	oxygen binding	Molecular function	2	0.11	0.09	0.62
GO:0007623	circadian rhythm	Biological process	4	0.36	0.1	0.49						GO:0070545	PeBoW complex	Cellular component	2	0.11	0.09	0.62
GO:0016722	oxidoreductase activity, oxidizing metal ions	Molecular function	5	0.45	0.1	0.49						GO:0000466	maturation of 5.8S rRNA from tricistronic rRNA transcript (SSU-rRNA, 5.8S rRNA, LSU-rRNA)	Biological process	2	0.11	0.09	0.62
GO:0005338	nucleotide-sugar transmembrane transporter activity	Molecular function	3	0.27	0.1	0.49						GO:0043021	ribonucleoprotein complex binding	Molecular function	2	0.11	0.09	0.62
GO:0009617	response to bacterium	Biological process	3	0.27	0.1	0.49						GO:0097503	sialylation	Biological process	2	0.11	0.09	0.62
GO:0010119	regulation of stomatal movement	Biological process	3	0.27	0.1	0.49						GO:1902975	DNA replication initiation involved in mitotic DNA replication	Biological process	2	0.11	0.09	0.62
GO:0015935	small ribosomal subunit	Cellular component	4	0.36	0.11	0.5						GO:0015450	P-P-bond-hydrolysis-driven protein transmembrane transporter activity	Molecular function	2	0.11	0.09	0.62
GO:0008081	phosphoric diester hydrolase activity	Molecular function	4	0.36	0.11	0.5						GO:0009226	nucleotide-sugar biosynthetic process	Biological process	2	0.11	0.09	0.62
GO:0005694	chromosome	Cellular component	10	0.9	0.11	0.51						GO:0048833	specification of floral organ number	Biological process	2	0.11	0.09	0.62
GO:0061077	chaperone-mediated protein folding	Biological process	3	0.27	0.11	0.51						GO:0043981	histone H4-K5 acetylation	Biological process	2	0.11	0.09	0.62
GO:0004521	endoribonuclease activity	Molecular function	3	0.27	0.11	0.51						GO:0043982	histone H4-K8 acetylation	Biological process	2	0.11	0.09	0.62
GO:0045487	gibberellin catabolic process	Biological process	2	0.18	0.12	0.51						GO:0010196	nonphotochemical quenching	Biological process	2	0.11	0.09	0.62
GO:0019430	removal of superoxide radicals	Biological process	2	0.18	0.12	0.51						GO:0017053	transcriptional repressor complex	Cellular component	2	0.11	0.09	0.62
GO:0015288	porin activity	Molecular function	2	0.18	0.12	0.51						GO:0051754	meiotic sister chromatid cohesion, centromeric	Biological process	2	0.11	0.09	0.62
GO:0004040	amidase activity	Molecular function	2	0.18	0.12	0.51						GO:0006869	lipid transport	Biological process	10	0.57	0.09	0.66
GO:0033926	glycopeptide alpha-N-acetylgalactosaminidase activity	Molecular function	2	0.18	0.12	0.51						GO:0051011	microtubule minus-end binding	Molecular function	3	0.17	0.09	0.67
GO:0008889	glycerophosphodiester phosphodiesterase activity	Molecular function	2	0.18	0.12	0.51						GO:0016570	histone modification	Biological process	3	0.17	0.09	0.67
GO:0010109	regulation of photosynthesis	Biological process	2	0.18	0.12	0.51						GO:0005654	nucleoplasm	Cellular component	9	0.51	0.09	0.67
GO:0051903	S-(hydroxymethyl)glutathione dehydrogenase activity	Molecular function	2	0.18	0.12	0.51						GO:0006401	RNA catabolic process	Biological process	5	0.28	0.1	0.69
GO:0043666	regulation of phosphoprotein phosphatase activity	Biological process	4	0.36	0.12	0.52						GO:0009753	response to jasmonic acid	Biological process	4	0.23	0.1	0.69
GO:0044183	protein binding involved in protein folding	Molecular function	4	0.36	0.12	0.52						GO:0009308	amine metabolic process	Biological process	4	0.23	0.1	0.69
GO:0008652	cellular amino acid biosynthetic process	Biological process	8	0.72	0.13	0.53						GO:0008131	primary amine oxidase activity	Molecular function	4	0.23	0.1	0.69
GO:0016491	oxidoreductase activity	Molecular function	94	8.46	0.13	0.53						GO:0010150	leaf senescence	Biological process	4	0.23	0.1	0.69
GO:0046686	response to cadmium ion	Biological process	6	0.54	0.13	0.53						GO:0051287	NAD binding	Molecular function	12	0.68	0.1	0.69
GO:0008202	steroid metabolic process	Biological process	2	0.18	0.14	0.53						GO:0006270	DNA replication initiation	Biological process	5	0.28	0.11	0.7
GO:1902584	positive regulation of response to water deprivation	Biological process	2	0.18	0.14	0.53						GO:0010311	lateral root formation	Biological process	3	0.17	0.11	0.7
GO:0010200	response to chitin	Biological process	2	0.18	0.14	0.53						GO:0042823	pyridoxal phosphate biosynthetic process	Biological process	3	0.17	0.11	0.7
GO:0005102	receptor binding	Molecular function	2	0.18	0.14	0.53						GO:0006891	intra-Golgi vesicle-mediated transport	Biological process	6	0.34	0.11	0.7
GO:0072542	protein phosphatase activator activity	Molecular function	2	0.18	0.14	0.53						GO:0000151	ubiquitin ligase complex	Cellular component	6	0.34	0.11	0.7
GO:0031952	regulation of protein autophosphorylation	Biological process	2	0.18	0.14	0.53						GO:0009931	calcium-dependent protein serine/threonine kinase activity	Molecular function	6	0.34	0.11	0.7
GO:0004459	L-lactate dehydrogenase activity	Molecular function	2	0.18	0.14	0.53						GO:0004521	endoribonuclease activity	Molecular function	4	0.23	0.11	0.7
GO:0051920	peroxiredoxin activity	Molecular function	2	0.18	0.14	0.53						GO:0050821	protein stabilization	Biological process	4	0.23	0.11	0.7
GO:0033897	ribonuclease T2 activity	Molecular function	2	0.18	0.14	0.53						GO:0009938	negative regulation of gibberellic acid mediated signaling pathway	Biological process	2	0.11	0.12	0.7
GO:0046294	formaldehyde catabolic process	Biological process	2	0.18	0.14	0.53						GO:0048509	regulation of meristem development	Biological process	2	0.11	0.12	0.7
GO:0047372	acylglycerol lipase activity	Molecular function	2	0.18	0.14	0.53						GO:0009052	pentose-phosphate shunt, non-oxidative branch	Biological process	2	0.11	0.12	0.7
GO:0008643	carbohydrate transport	Biological process	7	0.63	0.14	0.53						GO:0016602	CCAAT-binding factor complex	Cellular component	2	0.11	0.12	0.7
GO:0034219	carbohydrate transmembrane transport	Biological process	7	0.63	0.14	0.53						GO:0031262	Ndc80 complex	Cellular component	2	0.11	0.12	0.7
GO:0051119	sugar transmembrane transporter activity	Molecular function	4	0.36	0.15	0.53						GO:0016639	oxidoreductase activity, acting on the CH-NH2 group of donors, NAD or NADP as acceptor	Molecular function	2	0.11	0.12	0.7
GO:0019888	protein phosphatase regulator activity	Molecular function	3	0.27	0.15	0.53						GO:0000014	single-stranded DNA endodeoxyribonuclease activity	Molecular function	2	0.11	0.12	0.7
GO:2000022	regulation of jasmonic acid mediated signaling pathway	Biological process	3	0.27	0.15	0.53						GO:0010227	floral organ abscission	Biological process	2	0.11	0.12	0.7
GO:0001522	pseudouridine synthesis	Biological process	3	0.27	0.15	0.53						GO:0004324	ferredoxin-NADP+ reductase activity	Molecular function	2	0.11	0.12	0.7
GO:0015977	carbon fixation	Biological process	3	0.27	0.15	0.53						GO:0000386	second spliceosomal transesterification activity	Molecular function	2	0.11	0.12	0.7
GO:0010436	carotenoid dioxygenase activity	Molecular function	2	0.18	0.15	0.53						GO:0044611	nuclear pore inner ring	Cellular component	2	0.11	0.12	0.7
GO:0008409	5'-3' exonuclease activity	Molecular function	2	0.18	0.15	0.53						GO:0006605	protein targeting	Biological process	2	0.11	0.12	0.7
GO:0004575	sucrose alpha-glucosidase activity	Molecular function	2	0.18	0.15	0.53						GO:0006517	protein deglycosylation	Biological process	2	0.11	0.12	0.7
GO:0016811	hydrolase activity, acting on carbon-nitrogen (but not peptide) bonds, in linear amides	Molecular function	2	0.18	0.15	0.53						GO:0048256	flap endonuclease activity	Molecular function	2	0.11	0.12	0.7
GO:0031359	integral component of chloroplast outer membrane	Cellular component	2	0.18	0.15	0.53						GO:0030619	U1 snRNA binding	Molecular function	2	0.11	0.12	0.7
GO:0000027	ribosomal large subunit assembly	Biological process	5	0.45	0.16	0.55						GO:0001097	TFIIH-class transcription factor binding	Molecular function	2	0.11	0.12	0.7
GO:0008810	cellulase activity	Molecular function	3	0.27	0.16	0.56						GO:0071918	urea transmembrane transport	Biological process	2	0.11	0.12	0.7
GO:0052716	hydroquinone:oxygen oxidoreductase activity	Molecular function	3	0.27	0.16	0.56						GO:0072318	clathrin coat disassembly	Biological process	2	0.11	0.12	0.7
GO:0046274	lignin catabolic process	Biological process	3	0.27	0.16	0.56						GO:0004827	proline-tRNA ligase activity	Molecular function	2	0.11	0.12	0.7
GO:0009834	secondary cell wall biogenesis	Biological process	5	0.45	0.17	0.56						GO:0006433	prolyl-tRNA aminoacylation	Biological process	2	0.11	0.12	0.7
GO:0005215	transporter activity	Molecular function	10	0.9	0.17	0.56						GO:0004764	shikimate 3-dehydrogenase (NADP+) activity	Molecular function	2	0.11	0.12	0.7
GO:0000302	response to reactive oxygen species	Biological process	4	0.36	0.17	0.56						GO:0019632	shikimate metabolic process	Biological process	2	0.11	0.12	0.7
GO:0004322	ferroxidase activity	Molecular function	4	0.36	0.17	0.56						GO:0006986	response to unfolded protein	Biological process	5	0.28	0.12	0.7
GO:0006414	translational elongation	Biological process	6	0.54	0.17	0.56						GO:0000165	MAPK cascade	Biological process	4	0.23	0.13	0.7
GO:0005507	copper ion binding	Molecular function	9	0.81	0.17	0.56						GO:0005819	spindle	Cellular component	4	0.23	0.13	0.7
GO:0061608	nuclear import signal receptor activity	Molecular function	2	0.18	0.17	0.56						GO:0006312	mitotic recombination	Biological process	3	0.17	0.13	0.7
GO:0009749	response to glucose	Biological process	2	0.18	0.17	0.56						GO:0007059	chromosome segregation	Biological process	3	0.17	0.13	0.7
GO:0004834	tryptophan synthase activity	Molecular function	2	0.18	0.17	0.56						GO:0008574	plus-end-directed microtubule motor activity	Molecular function	3	0.17	0.13	0.7
GO:0006631	fatty acid metabolic process	Biological process	7	0.63	0.18	0.56						GO:0017108	5'-flap endonuclease activity	Molecular function	3	0.17	0.13	0.7
GO:0046982	protein heterodimerization activity	Molecular function	9	0.81	0.18	0.56						GO:0010114	response to red light	Biological process	3	0.17	0.13	0.7
GO:0030245	cellulose catabolic process	Biological process	3	0.27	0.18	0.56						GO:0006414	translational elongation	Biological process	9	0.51	0.13	0.7
GO:0080167	response to karrikin	Biological process	3	0.27	0.18	0.56						GO:0030154	cell differentiation	Biological process	16	0.91	0.14	0.7
GO:0030163	protein catabolic process	Biological process	10	0.9	0.18	0.56						GO:0018105	peptidyl-serine phosphorylation	Biological process	11	0.63	0.14	0.7
GO:0019898	extrinsic component of membrane	Cellular component	5	0.45	0.19	0.56						GO:0008017	microtubule binding	Molecular function	18	1.02	0.14	0.7
GO:0098656	anion transmembrane transport	Biological process	3	0.27	0.19	0.56						GO:0042578	phosphoric ester hydrolase activity	Molecular function	4	0.23	0.15	0.7
GO:0008574	plus-end-directed microtubule motor activity	Molecular function	2	0.18	0.19	0.56						GO:0016282	eukaryotic 43S preinitiation complex	Cellular component	4	0.23	0.15	0.7
GO:0010305	leaf vascular tissue pattern formation	Biological process	2	0.18	0.19	0.56						GO:0010325	raffinose family oligosaccharide biosynthetic process	Biological process	2	0.11	0.15	0.7
GO:0009903	chloroplast avoidance movement	Biological process	2	0.18	0.19	0.56						GO:0005876	spindle microtubule	Cellular component	2	0.11	0.15	0.7
GO:0046835	carbohydrate phosphorylation	Biological process	4	0.36	0.2	0.57						GO:0045132	meiotic chromosome segregation	Biological process	2	0.11	0.15	0.7
GO:0009611	response to wounding	Biological process	5	0.45	0.21	0.58						GO:0008373	sialyltransferase activity	Molecular function	2	0.11	0.15	0.7
GO:0006000	fructose metabolic process	Biological process	2	0.18	0.21	0.59						GO:0016810	hydrolase activity, acting on carbon-nitrogen (but not peptide) bonds	Molecular function	2	0.11	0.15	0.7
GO:0015698	inorganic anion transport	Biological process	2	0.18	0.21	0.59						GO:0016872	intramolecular lyase activity	Molecular function	2	0.11	0.15	0.7
GO:0010167	response to nitrate	Biological process	2	0.18	0.21	0.59						GO:0048367	shoot system development	Biological process	2	0.11	0.15	0.7
GO:0009904	chloroplast accumulation movement	Biological process	2	0.18	0.21	0.59						GO:0009825	multidimensional cell growth	Biological process	2	0.11	0.15	0.7
GO:0015860	purine nucleoside transmembrane transport	Biological process	2	0.18	0.21	0.59						GO:0015204	urea transmembrane transporter activity	Molecular function	2	0.11	0.15	0.7
GO:0015211	purine nucleoside transmembrane transporter activity	Molecular function	2	0.18	0.21	0.59						GO:0031982	vesicle	Cellular component	2	0.11	0.15	0.7
GO:0009860	pollen tube growth	Biological process	2	0.18	0.21	0.59						GO:0070936	protein K48-linked ubiquitination	Biological process	2	0.11	0.15	0.7
GO:0008891	glycolate oxidase activity	Molecular function	2	0.18	0.21	0.59						GO:0006228	UTP biosynthetic process	Biological process	2	0.11	0.15	0.7
GO:0045273	respiratory chain complex II	Cellular component	2	0.18	0.21	0.59						GO:2000012	regulation of auxin polar transport	Biological process	2	0.11	0.15	0.7
GO:0042128	nitrate assimilation	Biological process	2	0.18	0.21	0.59						GO:0004683	calmodulin-dependent protein kinase activity	Molecular function	6	0.34	0.15	0.7
GO:0045087	innate immune response	Biological process	2	0.18	0.21	0.59						GO:0007015	actin filament organization	Biological process	6	0.34	0.15	0.7
GO:0009524	phragmoplast	Cellular component	2	0.18	0.21	0.59						GO:0005315	inorganic phosphate transmembrane transporter activity	Molecular function	5	0.28	0.15	0.7
GO:0008378	galactosyltransferase activity	Molecular function	4	0.36	0.21	0.59						GO:0071712	ER-associated misfolded protein catabolic process	Biological process	3	0.17	0.15	0.7
GO:0016702	oxidoreductase activity, acting on single donors with incorporation of molecular oxygen, incorporation of two atoms of oxygen	Molecular function	5	0.45	0.21	0.59						GO:0004084	branched-chain-amino-acid transaminase activity	Molecular function	3	0.17	0.15	0.7
GO:0003924	GTPase activity	Molecular function	21	1.89	0.22	0.59						GO:0010224	response to UV-B	Biological process	3	0.17	0.15	0.7
GO:0010181	FMN binding	Molecular function	5	0.45	0.22	0.59						GO:0009767	photosynthetic electron transport chain	Biological process	3	0.17	0.15	0.7
GO:0016121	carotene catabolic process	Biological process	2	0.18	0.23	0.59						GO:0045087	innate immune response	Biological process	3	0.17	0.15	0.7
GO:0009695	jasmonic acid biosynthetic process	Biological process	2	0.18	0.23	0.59						GO:0016779	nucleotidyltransferase activity	Molecular function	10	0.57	0.15	0.7
GO:1901264	carbohydrate derivative transport	Biological process	2	0.18	0.23	0.59						GO:0030036	actin cytoskeleton organization	Biological process	4	0.23	0.16	0.7
GO:0015931	nucleobase-containing compound transport	Biological process	2	0.18	0.23	0.59						GO:0072583	clathrin-mediated endocytosis	Biological process	4	0.23	0.16	0.7
GO:0061615	glycolytic process through fructose-6-phosphate	Biological process	2	0.18	0.23	0.59						GO:0010020	chloroplast fission	Biological process	4	0.23	0.16	0.7
GO:0016799	hydrolase activity, hydrolyzing N-glycosyl compounds	Molecular function	2	0.18	0.23	0.59						GO:2000022	regulation of jasmonic acid mediated signaling pathway	Biological process	4	0.23	0.16	0.7
GO:0009833	primary cell wall biogenesis	Biological process	3	0.27	0.24	0.59						GO:0000978	RNA polymerase II core promoter proximal region sequence-specific DNA binding	Molecular function	5	0.28	0.16	0.7
GO:0008299	isoprenoid biosynthetic process	Biological process	4	0.36	0.24	0.59						GO:0005874	microtubule	Cellular component	15	0.85	0.17	0.71
GO:0016829	lyase activity	Molecular function	16	1.44	0.24	0.59						GO:0008378	galactosyltransferase activity	Molecular function	6	0.34	0.17	0.72
GO:0000272	polysaccharide catabolic process	Biological process	4	0.36	0.25	0.61						GO:0016998	cell wall macromolecule catabolic process	Biological process	3	0.17	0.17	0.72
GO:0071249	cellular response to nitrate	Biological process	3	0.27	0.25	0.61						GO:0016571	histone methylation	Biological process	3	0.17	0.17	0.72
GO:0016765	transferase activity, transferring alkyl or aryl (other than methyl) groups	Molecular function	3	0.27	0.25	0.61						GO:0042651	thylakoid membrane	Cellular component	3	0.17	0.17	0.72
GO:0009073	aromatic amino acid family biosynthetic process	Biological process	3	0.27	0.25	0.61						GO:0007163	establishment or maintenance of cell polarity	Biological process	3	0.17	0.17	0.72
GO:0016853	isomerase activity	Molecular function	13	1.17	0.25	0.61						GO:0009744	response to sucrose	Biological process	3	0.17	0.17	0.72
GO:0051568	histone H3-K4 methylation	Biological process	2	0.18	0.26	0.61						GO:0030276	clathrin binding	Molecular function	5	0.28	0.18	0.72
GO:0005987	sucrose catabolic process	Biological process	2	0.18	0.26	0.61						GO:0000122	negative regulation of transcription from RNA polymerase II promoter	Biological process	5	0.28	0.18	0.72
GO:0015112	nitrate transmembrane transporter activity	Molecular function	2	0.18	0.26	0.61						GO:0044183	protein binding involved in protein folding	Molecular function	5	0.28	0.18	0.72
GO:0015706	nitrate transport	Biological process	2	0.18	0.26	0.61						GO:0006491	N-glycan processing	Biological process	2	0.11	0.18	0.72
GO:0006607	NLS-bearing protein import into nucleus	Biological process	2	0.18	0.26	0.61						GO:0010154	fruit development	Biological process	2	0.11	0.18	0.72
GO:0016209	antioxidant activity	Molecular function	2	0.18	0.26	0.61						GO:0009881	photoreceptor activity	Molecular function	2	0.11	0.18	0.72
GO:0016615	malate dehydrogenase activity	Molecular function	2	0.18	0.26	0.61						GO:0048040	UDP-glucuronate decarboxylase activity	Molecular function	2	0.11	0.18	0.72
GO:0031492	nucleosomal DNA binding	Molecular function	2	0.18	0.26	0.61						GO:2000024	regulation of leaf development	Biological process	2	0.11	0.18	0.72
GO:0006826	iron ion transport	Biological process	4	0.36	0.26	0.62						GO:0010078	maintenance of root meristem identity	Biological process	2	0.11	0.18	0.72
GO:0016773	phosphotransferase activity, alcohol group as acceptor	Molecular function	3	0.27	0.26	0.62						GO:0007076	mitotic chromosome condensation	Biological process	2	0.11	0.18	0.72
GO:0006006	glucose metabolic process	Biological process	3	0.27	0.26	0.62						GO:0031204	posttranslational protein targeting to membrane, translocation	Biological process	2	0.11	0.18	0.72
GO:0005525	GTP binding	Molecular function	23	2.07	0.27	0.62						GO:0002376	immune system process	Biological process	2	0.11	0.18	0.72
GO:0006749	glutathione metabolic process	Biological process	6	0.54	0.27	0.62						GO:0043024	ribosomal small subunit binding	Molecular function	2	0.11	0.18	0.72
GO:0008865	fructokinase activity	Molecular function	2	0.18	0.28	0.62						GO:0001671	ATPase activator activity	Molecular function	2	0.11	0.18	0.72
GO:0006002	fructose 6-phosphate metabolic process	Biological process	2	0.18	0.28	0.62						GO:0032781	positive regulation of ATPase activity	Biological process	2	0.11	0.18	0.72
GO:0051879	Hsp90 protein binding	Molecular function	2	0.18	0.28	0.62						GO:0006183	GTP biosynthetic process	Biological process	2	0.11	0.18	0.72
GO:0010143	cutin biosynthetic process	Biological process	2	0.18	0.28	0.62						GO:0009585	red, far-red light phototransduction	Biological process	2	0.11	0.18	0.72
GO:0007186	G-protein coupled receptor signaling pathway	Biological process	2	0.18	0.28	0.62						GO:0001228	RNA polymerase II transcription regulatory region sequence-specific DNA binding transcription factor activity involved in positive regulation of transcription	Molecular function	7	0.4	0.18	0.72
GO:0010466	negative regulation of peptidase activity	Biological process	3	0.27	0.28	0.62						GO:0009739	response to gibberellin	Biological process	4	0.23	0.18	0.73
GO:0030414	peptidase inhibitor activity	Molecular function	3	0.27	0.28	0.62						GO:0046686	response to cadmium ion	Biological process	8	0.46	0.18	0.73
GO:0008610	lipid biosynthetic process	Biological process	3	0.27	0.28	0.62						GO:0006457	protein folding	Biological process	22	1.25	0.18	0.75
GO:0000978	RNA polymerase II core promoter proximal region sequence-specific DNA binding	Molecular function	3	0.27	0.28	0.62						GO:0007266	Rho protein signal transduction	Biological process	3	0.17	0.2	0.75
GO:0043621	protein self-association	Molecular function	4	0.36	0.29	0.63						GO:0004523	RNA-DNA hybrid ribonuclease activity	Molecular function	3	0.17	0.2	0.75
GO:0005985	sucrose metabolic process	Biological process	2	0.18	0.3	0.64						GO:0006616	SRP-dependent cotranslational protein targeting to membrane, translocation	Biological process	3	0.17	0.2	0.75
GO:0010087	phloem or xylem histogenesis	Biological process	2	0.18	0.3	0.64						GO:0005504	fatty acid binding	Molecular function	3	0.17	0.2	0.75
GO:0031977	thylakoid lumen	Cellular component	2	0.18	0.3	0.64						GO:0090630	activation of GTPase activity	Biological process	3	0.17	0.2	0.75
GO:0016117	carotenoid biosynthetic process	Biological process	2	0.18	0.3	0.64						GO:0048471	perinuclear region of cytoplasm	Cellular component	3	0.17	0.2	0.75
GO:0016042	lipid catabolic process	Biological process	4	0.36	0.3	0.64						GO:0010215	cellulose microfibril organization	Biological process	3	0.17	0.2	0.75
GO:0055114	oxidation-reduction process	Biological process	120	10.8	0.3	0.64						GO:0048046	apoplast	Cellular component	22	1.25	0.2	0.75
GO:0009738	abscisic acid-activated signaling pathway	Biological process	8	0.72	0.3	0.64						GO:0033290	eukaryotic 48S preinitiation complex	Cellular component	4	0.23	0.2	0.75
GO:0016747	transferase activity, transferring acyl groups other than amino-acyl groups	Molecular function	13	1.17	0.3	0.64						GO:0034968	histone lysine methylation	Biological process	4	0.23	0.2	0.75
GO:0046658	anchored component of plasma membrane	Cellular component	13	1.17	0.31	0.64						GO:0034620	cellular response to unfolded protein	Biological process	4	0.23	0.2	0.75
GO:0006334	nucleosome assembly	Biological process	5	0.45	0.31	0.64						GO:0003678	DNA helicase activity	Molecular function	5	0.28	0.21	0.75
GO:0005680	anaphase-promoting complex	Cellular component	2	0.18	0.32	0.64						GO:0052381	tRNA dimethylallyltransferase activity	Molecular function	2	0.11	0.21	0.75
GO:0009637	response to blue light	Biological process	2	0.18	0.32	0.64						GO:0009247	glycolipid biosynthetic process	Biological process	2	0.11	0.21	0.75
GO:0008061	chitin binding	Molecular function	2	0.18	0.32	0.64						GO:0032041	NAD-dependent histone deacetylase activity (H3-K14 specific)	Molecular function	2	0.11	0.21	0.75
GO:0006032	chitin catabolic process	Biological process	2	0.18	0.32	0.64						GO:0006471	protein ADP-ribosylation	Biological process	2	0.11	0.21	0.75
GO:0030145	manganese ion binding	Molecular function	5	0.45	0.32	0.64						GO:0006458	'de novo' protein folding	Biological process	2	0.11	0.21	0.75
GO:0007165	signal transduction	Biological process	12	1.08	0.32	0.64						GO:0019388	galactose catabolic process	Biological process	2	0.11	0.21	0.75
GO:0019252	starch biosynthetic process	Biological process	3	0.27	0.32	0.64						GO:0043682	copper-transporting ATPase activity	Molecular function	2	0.11	0.21	0.75
GO:0015171	amino acid transmembrane transporter activity	Molecular function	5	0.45	0.33	0.64						GO:0048579	negative regulation of long-day photoperiodism, flowering	Biological process	2	0.11	0.21	0.75
GO:0008233	peptidase activity	Molecular function	26	2.34	0.33	0.64						GO:0001102	RNA polymerase II activating transcription factor binding	Molecular function	2	0.11	0.21	0.75
GO:0009737	response to abscisic acid	Biological process	7	0.63	0.33	0.64						GO:0019243	methylglyoxal catabolic process to D-lactate	Biological process	2	0.11	0.21	0.75
GO:0018108	peptidyl-tyrosine phosphorylation	Biological process	2	0.18	0.34	0.64						GO:0005673	transcription factor TFIIE complex	Cellular component	2	0.11	0.21	0.75
GO:0008360	regulation of cell shape	Biological process	2	0.18	0.34	0.64						GO:0017101	aminoacyl-tRNA synthetase multienzyme complex	Cellular component	2	0.11	0.21	0.75
GO:0050821	protein stabilization	Biological process	2	0.18	0.34	0.64						GO:0006165	nucleoside diphosphate phosphorylation	Biological process	2	0.11	0.21	0.75
GO:0031347	regulation of defense response	Biological process	2	0.18	0.34	0.64						GO:0006163	purine nucleotide metabolic process	Biological process	2	0.11	0.21	0.75
GO:0048278	vesicle docking	Biological process	2	0.18	0.34	0.64						GO:0009570	chloroplast stroma	Cellular component	33	1.88	0.21	0.75
GO:0030154	cell differentiation	Biological process	9	0.81	0.34	0.64						GO:0010411	xyloglucan metabolic process	Biological process	4	0.23	0.22	0.75
GO:0003333	amino acid transmembrane transport	Biological process	5	0.45	0.35	0.64						GO:0001732	formation of translation initiation complex	Biological process	4	0.23	0.22	0.75
GO:0009931	calcium-dependent protein serine/threonine kinase activity	Molecular function	3	0.27	0.36	0.64						GO:0042623	ATPase activity, coupled	Molecular function	4	0.23	0.22	0.75
GO:0000159	protein phosphatase type 2A complex	Cellular component	3	0.27	0.36	0.64						GO:0036297	interstrand cross-link repair	Biological process	3	0.17	0.22	0.75
GO:0031408	oxylipin biosynthetic process	Biological process	3	0.27	0.36	0.64						GO:1901002	positive regulation of response to salt stress	Biological process	3	0.17	0.22	0.75
GO:0070469	respiratory chain	Cellular component	2	0.18	0.36	0.64						GO:0036513	Derlin-1 retrotranslocation complex	Cellular component	3	0.17	0.22	0.75
GO:0005085	guanyl-nucleotide exchange factor activity	Molecular function	2	0.18	0.36	0.64						GO:0006974	cellular response to DNA damage stimulus	Biological process	10	0.57	0.22	0.75
GO:0006098	pentose-phosphate shunt	Biological process	2	0.18	0.36	0.64						GO:0006094	gluconeogenesis	Biological process	5	0.28	0.22	0.75
GO:0051753	mannan synthase activity	Molecular function	2	0.18	0.36	0.64						GO:0009611	response to wounding	Biological process	7	0.4	0.23	0.75
GO:0070574	cadmium ion transmembrane transport	Biological process	2	0.18	0.36	0.64						GO:0003777	microtubule motor activity	Molecular function	10	0.57	0.23	0.75
GO:0009773	photosynthetic electron transport in photosystem I	Biological process	2	0.18	0.36	0.64						GO:0007018	microtubule-based movement	Biological process	10	0.57	0.23	0.75
GO:0009845	seed germination	Biological process	2	0.18	0.36	0.64						GO:0009082	branched-chain amino acid biosynthetic process	Biological process	4	0.23	0.23	0.75
GO:0051537	2 iron, 2 sulfur cluster binding	Molecular function	5	0.45	0.36	0.65						GO:0003779	actin binding	Molecular function	9	0.51	0.23	0.75
GO:0005887	integral component of plasma membrane	Cellular component	14	1.26	0.37	0.66						GO:0035556	intracellular signal transduction	Biological process	14	0.8	0.24	0.75
GO:0004713	protein tyrosine kinase activity	Molecular function	2	0.18	0.38	0.66						GO:0015813	L-glutamate transport	Biological process	2	0.11	0.24	0.75
GO:0015086	cadmium ion transmembrane transporter activity	Molecular function	2	0.18	0.38	0.66						GO:0048653	anther development	Biological process	2	0.11	0.24	0.75
GO:0009505	plant-type cell wall	Cellular component	10	0.9	0.38	0.66						GO:0070652	HAUS complex	Cellular component	2	0.11	0.24	0.75
GO:0090502	RNA phosphodiester bond hydrolysis, endonucleolytic	Biological process	5	0.45	0.38	0.66						GO:0042300	beta-amyrin synthase activity	Molecular function	2	0.11	0.24	0.75
GO:0046910	pectinesterase inhibitor activity	Molecular function	3	0.27	0.39	0.66						GO:0000250	lanosterol synthase activity	Molecular function	2	0.11	0.24	0.75
GO:0051287	NAD binding	Molecular function	6	0.54	0.39	0.66						GO:0016104	triterpenoid biosynthetic process	Biological process	2	0.11	0.24	0.75
GO:0003951	NAD+ kinase activity	Molecular function	2	0.18	0.4	0.66						GO:0042343	indole glucosinolate metabolic process	Biological process	2	0.11	0.24	0.75
GO:0043248	proteasome assembly	Biological process	2	0.18	0.4	0.66						GO:0052692	raffinose alpha-galactosidase activity	Molecular function	2	0.11	0.24	0.75
GO:0016157	sucrose synthase activity	Molecular function	2	0.18	0.4	0.66						GO:0000118	histone deacetylase complex	Cellular component	2	0.11	0.24	0.75
GO:0008139	nuclear localization sequence binding	Molecular function	2	0.18	0.4	0.66						GO:0035312	5'-3' exodeoxyribonuclease activity	Molecular function	2	0.11	0.24	0.75
GO:0061408	positive regulation of transcription from RNA polymerase II promoter in response to heat stress	Biological process	2	0.18	0.4	0.66						GO:0000395	mRNA 5'-splice site recognition	Biological process	2	0.11	0.24	0.75
GO:0034605	cellular response to heat	Biological process	4	0.36	0.4	0.67						GO:0042995	cell projection	Cellular component	2	0.11	0.24	0.75
GO:0007049	cell cycle	Biological process	4	0.36	0.4	0.67						GO:0045041	protein import into mitochondrial intermembrane space	Biological process	2	0.11	0.24	0.75
GO:0004683	calmodulin-dependent protein kinase activity	Molecular function	3	0.27	0.4	0.67						GO:1990381	ubiquitin-specific protease binding	Molecular function	2	0.11	0.24	0.75
GO:0009651	response to salt stress	Biological process	9	0.81	0.4	0.67						GO:0006814	sodium ion transport	Biological process	3	0.17	0.24	0.75
GO:0051321	meiotic cell cycle	Biological process	3	0.27	0.41	0.68						GO:0000993	RNA polymerase II core binding	Molecular function	3	0.17	0.24	0.75
GO:0030148	sphingolipid biosynthetic process	Biological process	2	0.18	0.42	0.68						GO:0005737	cytoplasm	Cellular component	206	11.72	0.25	0.77
GO:0006541	glutamine metabolic process	Biological process	2	0.18	0.42	0.68						GO:0005516	calmodulin binding	Molecular function	12	0.68	0.25	0.78
GO:0009658	chloroplast organization	Biological process	7	0.63	0.43	0.69						GO:0004565	beta-galactosidase activity	Molecular function	4	0.23	0.25	0.78
GO:0006073	cellular glucan metabolic process	Biological process	2	0.18	0.43	0.69						GO:0004620	phospholipase activity	Molecular function	4	0.23	0.25	0.78
GO:0016762	xyloglucan:xyloglucosyl transferase activity	Molecular function	2	0.18	0.43	0.69						GO:0030687	preribosome, large subunit precursor	Cellular component	4	0.23	0.25	0.78
GO:0034620	cellular response to unfolded protein	Biological process	2	0.18	0.43	0.69						GO:0018024	histone-lysine N-methyltransferase activity	Molecular function	4	0.23	0.25	0.78
GO:0003872	6-phosphofructokinase activity	Molecular function	2	0.18	0.43	0.69						GO:0003697	single-stranded DNA binding	Molecular function	10	0.57	0.26	0.78
GO:0016125	sterol metabolic process	Biological process	4	0.36	0.44	0.69						GO:0005768	endosome	Cellular component	18	1.02	0.27	0.78
GO:0005975	carbohydrate metabolic process	Biological process	36	3.24	0.44	0.69						GO:0071004	U2-type prespliceosome	Cellular component	3	0.17	0.27	0.78
GO:0006261	DNA-dependent DNA replication	Biological process	3	0.27	0.44	0.69						GO:0006032	chitin catabolic process	Biological process	3	0.17	0.27	0.78
GO:0008289	lipid binding	Molecular function	7	0.63	0.45	0.69						GO:0009637	response to blue light	Biological process	3	0.17	0.27	0.78
GO:0006694	steroid biosynthetic process	Biological process	2	0.18	0.45	0.69						GO:0016607	nuclear speck	Cellular component	6	0.34	0.27	0.78
GO:0010411	xyloglucan metabolic process	Biological process	2	0.18	0.45	0.69						GO:0009926	auxin polar transport	Biological process	4	0.23	0.27	0.78
GO:0010498	proteasomal protein catabolic process	Biological process	2	0.18	0.45	0.69						GO:0000902	cell morphogenesis	Biological process	4	0.23	0.27	0.78
GO:0042623	ATPase activity, coupled	Molecular function	2	0.18	0.45	0.69						GO:0051787	misfolded protein binding	Molecular function	4	0.23	0.27	0.78
GO:0071421	manganese ion transmembrane transport	Biological process	2	0.18	0.45	0.69						GO:0005313	L-glutamate transmembrane transporter activity	Molecular function	2	0.11	0.28	0.78
GO:0045454	cell redox homeostasis	Biological process	10	0.9	0.46	0.69						GO:1903401	L-lysine transmembrane transport	Biological process	2	0.11	0.28	0.78
GO:0045330	aspartyl esterase activity	Molecular function	3	0.27	0.46	0.69						GO:0010200	response to chitin	Biological process	2	0.11	0.28	0.78
GO:0051536	iron-sulfur cluster binding	Molecular function	7	0.63	0.46	0.69						GO:0000775	chromosome, centromeric region	Cellular component	2	0.11	0.28	0.78
GO:0009555	pollen development	Biological process	4	0.36	0.46	0.69						GO:0042732	D-xylose metabolic process	Biological process	2	0.11	0.28	0.78
GO:0005654	nucleoplasm	Cellular component	4	0.36	0.46	0.69						GO:1902584	positive regulation of response to water deprivation	Biological process	2	0.11	0.28	0.78
GO:0043086	negative regulation of catalytic activity	Biological process	5	0.45	0.46	0.69						GO:0031532	actin cytoskeleton reorganization	Biological process	2	0.11	0.28	0.78
GO:0005886	plasma membrane	Cellular component	107	9.63	0.46	0.7						GO:0030838	positive regulation of actin filament polymerization	Biological process	2	0.11	0.28	0.78
GO:0004553	hydrolase activity, hydrolyzing O-glycosyl compounds	Molecular function	19	1.71	0.47	0.7						GO:0032956	regulation of actin cytoskeleton organization	Biological process	2	0.11	0.28	0.78
GO:0010499	proteasomal ubiquitin-independent protein catabolic process	Biological process	2	0.18	0.47	0.7						GO:0015743	malate transport	Biological process	2	0.11	0.28	0.78
GO:0005351	sugar:proton symporter activity	Molecular function	4	0.36	0.47	0.7						GO:0004618	phosphoglycerate kinase activity	Molecular function	2	0.11	0.28	0.78
GO:0008565	protein transporter activity	Molecular function	3	0.27	0.47	0.7						GO:0045156	electron transporter, transferring electrons within the cyclic electron transport pathway of photosynthesis activity	Molecular function	2	0.11	0.28	0.78
GO:0016746	transferase activity, transferring acyl groups	Molecular function	12	1.08	0.47	0.71						GO:0003825	alpha,alpha-trehalose-phosphate synthase (UDP-forming) activity	Molecular function	2	0.11	0.28	0.78
GO:0004565	beta-galactosidase activity	Molecular function	2	0.18	0.49	0.71						GO:0071586	CAAX-box protein processing	Biological process	2	0.11	0.28	0.78
GO:0004620	phospholipase activity	Molecular function	2	0.18	0.49	0.71						GO:0008202	steroid metabolic process	Biological process	2	0.11	0.28	0.78
												GO:0030970	retrograde protein transport, ER to cytosol	Biological process	2	0.11	0.28	0.78
												GO:0009959	negative gravitropism	Biological process	2	0.11	0.28	0.78
												GO:0009423	chorismate biosynthetic process	Biological process	2	0.11	0.28	0.78
												GO:0044212	transcription regulatory region DNA binding	Molecular function	20	1.14	0.28	0.78
												GO:0006241	CTP biosynthetic process	Biological process	3	0.17	0.29	0.78
												GO:0044772	mitotic cell cycle phase transition	Biological process	3	0.17	0.29	0.78
												GO:0035673	oligopeptide transmembrane transporter activity	Molecular function	10	0.57	0.3	0.78
												GO:0009738	abscisic acid-activated signaling pathway	Biological process	12	0.68	0.3	0.78
												GO:0051321	meiotic cell cycle	Biological process	5	0.28	0.31	0.78
												GO:0015189	L-lysine transmembrane transporter activity	Molecular function	2	0.11	0.31	0.78
												GO:0005986	sucrose biosynthetic process	Biological process	2	0.11	0.31	0.78
												GO:0070403	NAD+ binding	Molecular function	2	0.11	0.31	0.78
												GO:0006614	SRP-dependent cotranslational protein targeting to membrane	Biological process	2	0.11	0.31	0.78
												GO:0045047	protein targeting to ER	Biological process	2	0.11	0.31	0.78
												GO:0018026	peptidyl-lysine monomethylation	Biological process	2	0.11	0.31	0.78
												GO:0010207	photosystem II assembly	Biological process	2	0.11	0.31	0.78
												GO:0016730	oxidoreductase activity, acting on iron-sulfur proteins as donors	Molecular function	2	0.11	0.31	0.78
												GO:0016593	Cdc73/Paf1 complex	Cellular component	2	0.11	0.31	0.78
												GO:0030117	membrane coat	Cellular component	4	0.23	0.31	0.79
												GO:0006006	glucose metabolic process	Biological process	4	0.23	0.31	0.79
												GO:0007623	circadian rhythm	Biological process	4	0.23	0.31	0.79
												GO:0000278	mitotic cell cycle	Biological process	8	0.46	0.31	0.79
												GO:0007094	mitotic spindle assembly checkpoint	Biological process	3	0.17	0.32	0.8
												GO:0008374	O-acyltransferase activity	Molecular function	3	0.17	0.32	0.8
												GO:0009553	embryo sac development	Biological process	3	0.17	0.32	0.8
												GO:1904680	peptide transmembrane transporter activity	Molecular function	9	0.51	0.32	0.8
												GO:0015333	peptide:proton symporter activity	Molecular function	9	0.51	0.32	0.8
												GO:0008080	N-acetyltransferase activity	Molecular function	5	0.28	0.32	0.82
												GO:0031225	anchored component of membrane	Cellular component	3	0.17	0.34	0.82
												GO:0016881	acid-amino acid ligase activity	Molecular function	2	0.11	0.34	0.82
												GO:0005770	late endosome	Cellular component	2	0.11	0.34	0.82
												GO:0031965	nuclear membrane	Cellular component	2	0.11	0.34	0.82
												GO:0000911	cytokinesis by cell plate formation	Biological process	2	0.11	0.34	0.82
												GO:0006995	cellular response to nitrogen starvation	Biological process	2	0.11	0.34	0.82
												GO:0006898	receptor-mediated endocytosis	Biological process	2	0.11	0.34	0.82
												GO:0008356	asymmetric cell division	Biological process	2	0.11	0.34	0.82
												GO:0004519	endonuclease activity	Molecular function	6	0.34	0.35	0.82
												GO:0019898	extrinsic component of membrane	Cellular component	6	0.34	0.35	0.82
												GO:0045893	positive regulation of transcription, DNA-templated	Biological process	14	0.8	0.35	0.82
												GO:0042802	identical protein binding	Molecular function	5	0.28	0.36	0.82
												GO:0016874	ligase activity	Molecular function	13	0.74	0.36	0.82
												GO:0000149	SNARE binding	Molecular function	6	0.34	0.36	0.82
												GO:0043295	glutathione binding	Molecular function	3	0.17	0.36	0.82
												GO:0061408	positive regulation of transcription from RNA polymerase II promoter in response to heat stress	Biological process	3	0.17	0.36	0.82
												GO:0003774	motor activity	Molecular function	3	0.17	0.36	0.82
												GO:0045892	negative regulation of transcription, DNA-templated	Biological process	9	0.51	0.37	0.82
												GO:0019941	modification-dependent protein catabolic process	Biological process	2	0.11	0.37	0.83
												GO:0010494	cytoplasmic stress granule	Cellular component	2	0.11	0.37	0.83
												GO:0006829	zinc ion transport	Biological process	2	0.11	0.37	0.83
												GO:0006893	Golgi to plasma membrane transport	Biological process	2	0.11	0.37	0.83
												GO:0090158	endoplasmic reticulum membrane organization	Biological process	2	0.11	0.37	0.83
												GO:0061817	endoplasmic reticulum-plasma membrane tethering	Biological process	2	0.11	0.37	0.83
												GO:0006900	membrane budding	Biological process	2	0.11	0.37	0.83
												GO:0043039	tRNA aminoacylation	Biological process	2	0.11	0.37	0.83
												GO:0004550	nucleoside diphosphate kinase activity	Molecular function	2	0.11	0.37	0.83
												GO:0006612	protein targeting to membrane	Biological process	4	0.23	0.37	0.83
												GO:0000272	polysaccharide catabolic process	Biological process	5	0.28	0.38	0.84
												GO:0006817	phosphate ion transport	Biological process	3	0.17	0.39	0.84
												GO:0004177	aminopeptidase activity	Molecular function	3	0.17	0.39	0.84
												GO:0019252	starch biosynthetic process	Biological process	4	0.23	0.39	0.84
												GO:0004707	MAP kinase activity	Molecular function	4	0.23	0.39	0.84
												GO:0006400	tRNA modification	Biological process	4	0.23	0.39	0.84
												GO:0043622	cortical microtubule organization	Biological process	2	0.11	0.4	0.84
												GO:0009788	negative regulation of abscisic acid-activated signaling pathway	Biological process	2	0.11	0.4	0.84
												GO:0008106	alcohol dehydrogenase (NADP+) activity	Molecular function	2	0.11	0.4	0.84
												GO:0004032	alditol:NADP+ 1-oxidoreductase activity	Molecular function	2	0.11	0.4	0.84
												GO:0030388	fructose 1,6-bisphosphate metabolic process	Biological process	2	0.11	0.4	0.84
												GO:0006000	fructose metabolic process	Biological process	2	0.11	0.4	0.84
												GO:0031122	cytoplasmic microtubule organization	Biological process	2	0.11	0.4	0.84
												GO:0016279	protein-lysine N-methyltransferase activity	Molecular function	2	0.11	0.4	0.84
												GO:0035434	copper ion transmembrane transport	Biological process	2	0.11	0.4	0.84
												GO:0005546	phosphatidylinositol-4,5-bisphosphate binding	Molecular function	2	0.11	0.4	0.84
												GO:0000243	commitment complex	Cellular component	2	0.11	0.4	0.84
												GO:0000123	histone acetyltransferase complex	Cellular component	2	0.11	0.4	0.84
												GO:0015698	inorganic anion transport	Biological process	2	0.11	0.4	0.84
												GO:0006073	cellular glucan metabolic process	Biological process	3	0.17	0.41	0.84
												GO:0016762	xyloglucan:xyloglucosyl transferase activity	Molecular function	3	0.17	0.41	0.84
												GO:0015629	actin cytoskeleton	Cellular component	3	0.17	0.41	0.84
												GO:0018107	peptidyl-threonine phosphorylation	Biological process	4	0.23	0.41	0.84
												GO:0015934	large ribosomal subunit	Cellular component	4	0.23	0.41	0.84
												GO:0015293	symporter activity	Molecular function	4	0.23	0.41	0.84
												GO:0008289	lipid binding	Molecular function	11	0.63	0.42	0.85
												GO:0008033	tRNA processing	Biological process	6	0.34	0.43	0.86
												GO:0000981	sequence-specific DNA binding RNA polymerase II transcription factor activity	Molecular function	5	0.28	0.43	0.86
												GO:0051536	iron-sulfur cluster binding	Molecular function	11	0.63	0.43	0.86
												GO:0035672	oligopeptide transmembrane transport	Biological process	8	0.46	0.43	0.86
												GO:0009725	response to hormone	Biological process	4	0.23	0.43	0.86
												GO:0000049	tRNA binding	Molecular function	4	0.23	0.43	0.86
												GO:0034485	phosphatidylinositol-3,4,5-trisphosphate 5-phosphatase activity	Molecular function	2	0.11	0.43	0.86
												GO:0080030	methyl indole-3-acetate esterase activity	Molecular function	2	0.11	0.43	0.86
												GO:0080032	methyl jasmonate esterase activity	Molecular function	2	0.11	0.43	0.86
												GO:0080031	methyl salicylate esterase activity	Molecular function	2	0.11	0.43	0.86
												GO:0009696	salicylic acid metabolic process	Biological process	2	0.11	0.43	0.86
												GO:0031902	late endosome membrane	Cellular component	2	0.11	0.43	0.86
												GO:0004373	glycogen (starch) synthase activity	Molecular function	2	0.11	0.43	0.86
												GO:0030026	cellular manganese ion homeostasis	Biological process	2	0.11	0.43	0.86
												GO:0006303	double-strand break repair via nonhomologous end joining	Biological process	2	0.11	0.43	0.86
												GO:0016032	viral process	Biological process	2	0.11	0.43	0.86
												GO:0034976	response to endoplasmic reticulum stress	Biological process	2	0.11	0.43	0.86
												GO:0015937	coenzyme A biosynthetic process	Biological process	2	0.11	0.43	0.86
												GO:0097428	protein maturation by iron-sulfur cluster transfer	Biological process	2	0.11	0.43	0.86
												GO:0006302	double-strand break repair	Biological process	3	0.17	0.44	0.86
												GO:0006807	nitrogen compound metabolic process	Biological process	3	0.17	0.44	0.86
												GO:0006694	steroid biosynthetic process	Biological process	3	0.17	0.44	0.86
												GO:0051603	proteolysis involved in cellular protein catabolic process	Biological process	10	0.57	0.44	0.86
												GO:0046777	protein autophosphorylation	Biological process	12	0.68	0.44	0.86
												GO:0016791	phosphatase activity	Molecular function	9	0.51	0.44	0.86
												GO:0004180	carboxypeptidase activity	Molecular function	6	0.34	0.44	0.86
												GO:0016125	sterol metabolic process	Biological process	6	0.34	0.44	0.86
												GO:0005802	trans-Golgi network	Cellular component	16	0.91	0.45	0.86
												GO:0009908	flower development	Biological process	9	0.51	0.45	0.86
												GO:0004176	ATP-dependent peptidase activity	Molecular function	3	0.17	0.46	0.86
												GO:0007033	vacuole organization	Biological process	2	0.11	0.46	0.86
												GO:0009405	pathogenesis	Biological process	2	0.11	0.46	0.86
												GO:0050897	cobalt ion binding	Molecular function	2	0.11	0.46	0.86
												GO:0033499	galactose catabolic process via UDP-galactose	Biological process	2	0.11	0.46	0.86
												GO:0016614	oxidoreductase activity, acting on CH-OH group of donors	Molecular function	2	0.11	0.46	0.86
												GO:0008104	protein localization	Biological process	2	0.11	0.46	0.86
												GO:0032050	clathrin heavy chain binding	Molecular function	2	0.11	0.46	0.86
												GO:0005905	coated pit	Cellular component	2	0.11	0.46	0.86
												GO:0016049	cell growth	Biological process	2	0.11	0.46	0.86
												GO:0051568	histone H3-K4 methylation	Biological process	2	0.11	0.46	0.86
												GO:0002098	tRNA wobble uridine modification	Biological process	2	0.11	0.46	0.86
												GO:0004812	aminoacyl-tRNA ligase activity	Molecular function	7	0.4	0.47	0.86
												GO:0005764	lysosome	Cellular component	4	0.23	0.47	0.87
												GO:0005813	centrosome	Cellular component	4	0.23	0.47	0.87
												GO:0042886	amide transport	Biological process	6	0.34	0.47	0.87
												GO:0006418	tRNA aminoacylation for protein translation	Biological process	6	0.34	0.49	0.88
												GO:0005811	lipid particle	Cellular component	2	0.11	0.49	0.88
												GO:0007010	cytoskeleton organization	Biological process	2	0.11	0.49	0.88
												GO:0006002	fructose 6-phosphate metabolic process	Biological process	2	0.11	0.49	0.88
												GO:0090729	toxin activity	Molecular function	2	0.11	0.49	0.88
												GO:0016575	histone deacetylation	Biological process	2	0.11	0.49	0.88
												GO:0000124	SAGA complex	Cellular component	2	0.11	0.49	0.88
												GO:1903508	positive regulation of nucleic acid-templated transcription	Biological process	2	0.11	0.49	0.88
												GO:0006665	sphingolipid metabolic process	Biological process	2	0.11	0.49	0.88
												GO:0005852	eukaryotic translation initiation factor 3 complex	Cellular component	5	0.28	0.5	0.88
												GO:0015238	drug transmembrane transporter activity	Molecular function	5	0.28	0.5	0.88
												GO:0042908	xenobiotic transport	Biological process	5	0.28	0.5	0.88
												GO:0042910	xenobiotic transporter activity	Molecular function	5	0.28	0.5	0.88

## Sheet: Table S3
Supplementary Table S3: List of the primers
List of primers used for DEGs validation in Nidhi and Panvel1.
RAP ID	Primer Name	Primer Sequence
Os09g0532400	PRR95F	GACAGGTGCTTTGAGAAGAAGGTG
	PRR95R	TGGACACCATGATCTTGCCGAAC
Os02g0744700	OSSIIbF	AGATGCAGGTGCAGTAAGCTCTG
	OSSIIbR	CCACAACATCTCCAAGACCACCTG
Os12g0189400	psaNF	CAAGGAGCTGAACGACAAGA
	psaNR	GCAGCCGGTGAAGTTGTA
Os01g0638000	UGT703A2F	CCAAATGATGGACCCGAAGA
	UGT703A2R	GCTCGTGGAAGCTGTTGA
Os03g0137500	OSVDAC6F	TGCTGAGGTTGGATTCGACAGC
	OSVDAC6R	TCAGCCAATAGTACGGCAGCAG
Os06g0298200	DTH2F	AACTCTGATGAGCAGCCCAAGC
	DTH2R	GGATCGACATCCCTGAATCAGCAG
Os03g0413000	NF-YBF	ACCACATGGCAATGGGAGGAAGAG
	NF-YBR	TACTCGTCTCGGAGCGATGTCAAG
Os11g0242800	ASCAB-9AF	ATCATCAACGGCCTGGATCTGG
	ASCAB-9AR	CCCGTTCTTGATCTCCTTCACC

## Sheet: Table S4
Supplementary Table S4 :Transporters of genotype Nidhi encoded by 63 DEGs, their genes, families and classification										Transporters' family of DEGs found in NIdhi	Gene number associated with transporters' family						Table S4 :Transporters of genotype Panvel encoded by 107 DEGs, their genes, families, Classification											Transporters' family of DEGs found in Panvel1	Gene number associated with transporters' family
RAP ID	Geomean	P values	Family	Substrate	Gene Name					MFS	11						RAP IDs	Geomean	P values	Gene ID	Family	Substrate	Gene Name					MFS	12
Os02g0232900	1.88871	0.030581	Major Intrinsic Protein (MIP) Family	water channel	OsNIP1;1					DMT	8						Os04g0186400	-1.23945	0.0494314	Os04g0186400	Major Facilitator Superfamily (MFS)	phosphate	OsPT4					DMT	10
Os04g0233400	1.6315	0.0276005	Major Intrinsic Protein (MIP) Family	water channel	OsPIP2;6					ABC	7						Os04g0233400	1.05377	0.032488	Os04g0233400	Major Intrinsic Protein (MIP) Family	water channel	OsPIP2;6					MIP	10
Os07g0448100	-2.36715	0.0331588	Major Intrinsic Protein (MIP) Family	water channel (aquaporin PIP/plasma membrane intrinsic protein)	OsPIP2;4					MIP	7						Os07g0448100	-2.15394	0.0451806	Os07g0448100	Major Intrinsic Protein (MIP) Family	water channel (aquaporin PIP/plasma membrane intrinsic protein)	OsPIP2;4					POT	9
Os04g0682800	-1.44819	0.0113152	Monovalent Cation:Proton Antiporter-2 (CPA2) Family	potassium ion efflux	OsAM1					AAAP	5						Os12g0566000	-1.16619	0.00906596	Os12g0566000	Anion Exchanger (AE) Family	boron efflux	OsBOR1					MC	8
Os02g0528900	-2.20989	0.0481619	ATP-binding Cassette (ABC) Superfamily	multidrug (ABCG/PDR-type)	OsPDR2					ATPase	4						Os07g0522500	1.69913	0.0470773	Os07g0522500	ATP-binding Cassette (ABC) Superfamily	multidrug (ABCG/PDR-type)	OsABCG43					ABC	6
Os12g0133100	-1.17534	0.0109816	Major Facilitator Superfamily (MFS)	multidrug efflux?	OsVMT					Potassium Transporters	3						Os03g0188100	-1.34701	0.0120516	Os03g0188100	Multidrug/Oligosaccharidyl-lipid/Polysaccharide (MOP) Flippase Superfamily	multidrug efflux (split?)	OsMATE1					MOP	5
Os09g0347700	1.83104	0.049518	Type II (General) Secretory Pathway (IISP) Family	protein transport protein Sec61 alpha subunit	SEC61					POT	3						Os12g0133100	-1.20949	0.0379017	Os12g0133100	Major Facilitator Superfamily (MFS)	multidrug efflux?	OsVMT					AAAP	4
Os07g0134000	-2.40329	0.00343539	Amino Acid/Auxin Permease (AAAP) Family	amino acid	OsAAP6					Nramp	2						Os01g0643300	1.66858	0.0462892	Os01g0643300	Auxin Efflux Carrier (AEC) Family	auxin efflux	OsPIN10a					APC	4
Os12g0194900	1.8548	0.00861953	Amino Acid/Auxin Permease (AAAP) Family	amino acid	OsAAP4					DASS	2						Os01g0221600	-1.7695	0.0343715	Os01g0221600	Aromatic Acid Exporter (ArAE) Family	aluminum-activated malate transporter?	OsALMT4					IISP	3
Os02g0633300	1.18991	0.0417103	Oligopeptide Transporter (OPT) Family	oligopeptide	OsYSL14					CEPT	1						Os06g0701600	-1.85988	0.0219634	Os06g0701600	K+ Transporter (Trk) Family	potassium ion uptake	OsHKT2;4					Trk	3
Os01g0221600	-2.60448	0.0253357	Aromatic Acid Exporter (ArAE) Family	aluminum-activated malate transporter?	OsALMT4					CPA2	1						Os04g0585200	-1.41088	0.0456868	Os04g0585200	Glutamate-gated Ion Channel (GIC) Family of Neurotransmitter Receptors	glutamate gated ion channel	OsGLR3.2					AEC	2
Os01g0503400	-2.15327	0.0381572	Metal Ion (Mn2+-iron) Transporter (Nramp) Family	metal ion	OsNRAMP6					IISP	1						Os06g0268800	2.42559	0.000325105	Os06g0268800	Aromatic Acid Exporter (ArAE) Family	aluminum-activated malate transporter?	OsALMT6					ArAE	2
Os10g0539900	1.23069	0.0520248	Major Facilitator Superfamily (MFS)	hexose	OsTMT1					MC	1						Os01g0597600	1.14623	0.0188465	Os01g0597600	Amino Acid/Auxin Permease (AAAP) Family	amino acid	OsATL15					DASS	2
Os12g0485600	1.12993	0.0293817	Amino Acid/Auxin Permease (AAAP) Family	histidine/lysine	OsLHT4A					MOP	1						Os04g0462400	-1.93771	0.0142763	Os04g0462400	Amino Acid/Auxin Permease (AAAP) Family	amino acid	OsLHT9					F-ATPase	2
Os01g0609900	-1.61658	0.032002	ATP-binding Cassette (ABC) Superfamily	multidrug (ABCG/PDR-type)	OsPDR8					NCS2	1						Os04g0565500	1.56432	0.0250014	Os04g0565500	Amino Acid/Auxin Permease (AAAP) Family	amino acid	OsANT4					MPT	2
Os02g0693700	1.35938	0.0353322	ATP-binding Cassette (ABC) Superfamily	multidrug (P-glycoprotein homolog) (ABCB/MDR-type)	OsABCB11					OPT	1						Os01g0723800	1.17409	0.0148153	Os01g0723800	ATP-binding Cassette (ABC) Superfamily	multidrug (P-glycoprotein homolog) (ABCB/MDR-type)	OsABCB7					OPT	2
Os03g0859500	1.3331	0.0306692	ATP-binding Cassette (ABC) Superfamily	White pigment protein homolog (ABCG)	OsABCG7					SulP	1						Os06g0589300	1.95065	0.0109299	Os06g0589300	ATP-binding Cassette (ABC) Superfamily	Unclassified	OsABCA2					P-ATPase	2
Os04g0413000	-1.55729	0.0457057	ATP-binding Cassette (ABC) Superfamily	? (bacteria homolog)	ABCB27					SSS	1						Os01g0209800	1.12092	0.000725194	Os01g0209800	Amino Acid-Polyamine-Organocation (APC) Family	amino acid	OsCAT1					ZIP	2
Os04g0117900	-1.04126	0.0404408	Chloroplast Envelope Protein Translocase (CEPT or Tic-Toc) Family	outer membrane translocase (import) Toc64	amidase 2					Tic110	1						Os01g0945300	-1.94158	0.0450877	Os01g0945300	Amino Acid-Polyamine-Organocation (APC) Family	GABA	OsBAT4					AE	1
Os01g0208000	-1.09879	0.0305464	Drug/Metabolite Transporter (DMT) Superfamily	MtN21 nodulin protein (P-DME)	OsUMAMIT4					ArAE	1						Os12g0623500	1.14745	0.00319676	Os12g0623500	Amino Acid-Polyamine-Organocation (APC) Family	amino acid	OsCAT11					Annexin	1
Os02g0724500	1.32044	0.0444848	Drug/Metabolite Transporter (DMT) Superfamily	glucose-6-phosphate/phosphate translocator	OsSTA72												Os12g0438600	1.55084	0.00833191	Os12g0438600	Chloride Carrier/Channel (ClC) Family	chloride ion channel	OsCBSCLC7					ClC	1
Os04g0687800	1.36387	0.0431909	Drug/Metabolite Transporter (DMT) Superfamily	MtN21 nodulin protein (P-DME)	OsUMAMIT7												Os08g0550600	-1.08278	0.022275	Os08g0550600	Monovalent Cation:Proton Antiporter-2 (CPA2) Family	sodium ion/proton antiporter	OsCHX02					CPA2	1
Os06g0297600	1.19957	0.0399012	Drug/Metabolite Transporter (DMT) Superfamily	glucose-6-phosphate/phosphate translocator	Os06g0297600												Os08g0455900	-1.62731	0.0245284	Os08g0455900	Copper Transporter (Ctr) Family	copper ion	OsCOPT6					Ctr	1
Os07g0523400	-1.29507	0.0136486	Drug/Metabolite Transporter (DMT) Superfamily	glucose-6-phosphate/phosphate translocator	OsGPT2-3												Os09g0484900	1.24055	0.0171895	Os09g0484900	Divalent Anion:Na+ Symporter (DASS) Family	sodium ion/dicarboxylate	Os09g0484900					FBT	1
Os08g0107400	-1.00445	0.0403178	Drug/Metabolite Transporter (DMT) Superfamily	GDP-Mannose	Os08g0107400												Os01g0117900	-1.16906	0.034242	Os01g0117900	Drug/Metabolite Transporter (DMT) Superfamily	MtN21 nodulin protein (P-DME)	OsUMAMIT1					GIC	1
Os07g0513000	-1.30402	0.00240502	H+- or Na+-translocating F-type, V-type and A-type ATPase (F-ATPase) Superfamily	protons (chloroplast)	ATP synthase g-chain												Os01g0504100	-1.05464	0.019036	Os01g0504100	Drug/Metabolite Transporter (DMT) Superfamily	purine	OsPUP8					H-ATPase	1
Os06g0178900	1.35721	0.0502677	H+-translocating Pyrophosphatase (H+-PPase) Family	proton (vacuolar)	OsOVP2												Os02g0604300	1.12725	0.0208196	Os02g0604300	Drug/Metabolite Transporter (DMT) Superfamily	CMP-sialic acid?	Os02g0604300					KUP	1
Os05g0302700	1.13284	0.0218101	Mitochondrial Carrier (MC) Family	ADP/ATP	Os05g0302700												Os03g0149300	-0.993502	0.00915988	Os03g0149300	Drug/Metabolite Transporter (DMT) Superfamily	MtN21 nodulin protein (P-DME)	Os03g0149300					MIT	1
Os01g0279700	-0.995838	0.0480961	Major Facilitator Superfamily (MFS)	phosphate	OsPT21												Os03g0702700	1.19666	0.00103125	Os03g0702700	Drug/Metabolite Transporter (DMT) Superfamily	organic anion	Os03g0702700					NCS2	1
Os02g0652800	1.03098	0.0140676	Major Facilitator Superfamily (MFS)	glycerol-3-phosphate	GLPT1												Os04g0645600	1.34081	0.0361583	Os04g0645600	Drug/Metabolite Transporter (DMT) Superfamily	Unclassified	Os04g0645600					NraMP	1
Os04g0453200	-2.06328	0.0154846	Major Facilitator Superfamily (MFS)	hexose	Os04g0453200												Os05g0215800	1.20585	0.0399513	Os05g0215800	Drug/Metabolite Transporter (DMT) Superfamily	drug/metabolite?	Os05g0215800					PiT	1
Os11g0135900	-1.01344	0.0088086	Major Facilitator Superfamily (MFS)	multidrug efflux?	OsTOM3												Os05g0241200	-1.04299	0.0233124	Os05g0241200	Drug/Metabolite Transporter (DMT) Superfamily	triose phosphate/phosphate translocator	OsTPT2					SSS	1
Os11g0637200	2.32343	0.040199	Major Facilitator Superfamily (MFS)	sorbitol	Os11g0637200												Os06g0153200	2.02617	0.00739266	Os06g0153200	Drug/Metabolite Transporter (DMT) Superfamily	nucleotide-sugar?	Os06g0153200					SulP	1
Os10g0345100	-2.17274	0.00537497	Multidrug/Oligosaccharidyl-lipid/Polysaccharide (MOP) Flippase Superfamily	multidrug efflux	Os10g0345100												Os02g0175400	1.48749	0.0264548	Os02g0175400	H+- or Na+-translocating F-type, V-type and A-type ATPase (F-ATPase) Superfamily	protons (vacuolar)	VHA-A2					TDT	1
Os03g0823800	1.40104	0.0207055	Nucleobase:Cation Symporter-2 (NCS2) Family	xanthine/uracil	Os03g0823800												Os03g0278900	-1.59837	0.0396571	Os03g0278900	H+- or Na+-translocating F-type, V-type and A-type ATPase (F-ATPase) Superfamily	protons (chloroplast)	F-type ATPase b					Tic10	1
Os03g0203700	1.63804	0.0447814	P-type ATPase (P-ATPase) Superfamily	calcium ion	osACA1												Os06g0186700	1.01542	0.0480862	Os06g0186700	Folate-Biopterin Transporter (FBT) Family	folate/pteridine	Os06g0186700
Os03g0823500	-1.30694	0.0352813	Proton-dependent Oligopeptide Transporter (POT) Family	peptide:proton	PTR												Os05g0509500	1.4491	0.0379296	Os05g0509500	Type II (General) Secretory Pathway (IISP) Family	signal recognition particle 54KD protein (SRP54)	Os05g0509500
Os10g0579800	-1.3784	0.0279367	Proton-dependent Oligopeptide Transporter (POT) Family	peptide:proton	PTR												Os08g0254500	1.33935	0.00497502	Os08g0254500	Type II (General) Secretory Pathway (IISP) Family	preprotein translocase SecY subunit	Os08g0254500
Os03g0195300	1.40107	0.039043	Sulfate Permease (SulP) Family	sulfate	OsSultr2;2												Os08g0480100	1.01714	0.039631	Os08g0480100	Type II (General) Secretory Pathway (IISP) Family	signal recognition particle receptor alpha subunit (SR-alpha)	Os08g0480100
Os03g0644400	-1.02343	0.0010571	Amino Acid/Auxin Permease (AAAP) Family	proline	Proline transporter 2												Os08g0466200	-1.11724	0.0530667	Os08g0466200	K+ Uptake Permease (KUP) Family	potassium ion uptake	OsHAK4
Os08g0503700	-4.13088	0.0294581	Divalent Anion:Na+ Symporter (DASS) Family	sodium ion/dicarboxylate	Os08g0503700												Os01g0329400	1.05595	0.0293729	Os01g0329400	Mitochondrial Carrier (MC) Family	Unclassified	Os01g0329400
Os01g0337500	-4.15331	0.00217597	H+-translocating Pyrophosphatase (H+-PPase) Family	proton (vacuolar)	Os01g0337500												Os01g0978000	1.15378	0.0494266	Os01g0978000	Mitochondrial Carrier (MC) Family	mitochondrial uncoupling protein	OsUCP1
Os09g0394500	-1.70506	0.0493924	Major Facilitator Superfamily (MFS)	hexose	Os09g0394500												Os02g0665200	1.04152	0.0330382	Os02g0665200	Mitochondrial Carrier (MC) Family	Unclassified	Os02g0665200
Os12g0637800	1.72339	0.00890514	Major Facilitator Superfamily (MFS)	nodule-specific protein	Os12g0637800												Os05g0392700	1.55768	0.00544919	Os05g0392700	Mitochondrial Carrier (MC) Family	peroxisomal membrane protein PMP34	Os05g0392700
Os06g0336200	1.02623	0.0254444	Major Intrinsic Protein (MIP) Family	water channel (aquaporin TIP/tonoplast intrinsic protein)	OsTIP2;2												Os05g0585900	1.00969	0.0544915	Os05g0585900	Mitochondrial Carrier (MC) Family	Unclassified	Os05g0585900
Os07g0448800	1.47607	0.0352165	Major Intrinsic Protein (MIP) Family	water channel (aquaporin PIP/plasma membrane intrinsic protein)	OsPIP2;1												Os11g0432400	-1.05915	0.0355121	Os11g0432400	Mitochondrial Carrier (MC) Family	2-oxoglutarate/malate	Os11g0432400
Os10g0110800	-1.47885	0.052368	Proton-dependent Oligopeptide Transporter (POT) Family	peptide:proton	PTR												Os12g0533800	1.94948	0.0170943	Os12g0533800	Mitochondrial Carrier (MC) Family	uncoupling protein	Os12g0533800
Os10g0492300	-2.38185	0.0213073	Chloroplast Envelope Anion Channel-forming Tic110 (Tic110) Family	chloroplast protein import-related anion-selective channel	Os10g0492300												Os03g0594400	-1.16571	0.0459164	Os03g0594400	Major Facilitator Superfamily (MFS)	hexose	OsMST2
Os01g0307500	1.23995	0.0327901	K+ Transporter (Trk) Family	potassium ion uptake	OsHKT8												Os07g0208900	1.17426	0.0207701	Os07g0208900	Major Facilitator Superfamily (MFS)	Unclassified	Os07g0208900
Os05g0556800	2.31667	0.00603296	Drug/Metabolite Transporter (DMT) Superfamily	purine/pyrimidine organocation uptake	OsPUP7												Os07g0582400	2.01672	0.014121	Os07g0582400	Major Facilitator Superfamily (MFS)	sorbitol	Os07g0582400
Os07g0257200	2.42052	0.0101805	Metal Ion (Mn2+-iron) Transporter (Nramp) Family	metal ion	NRAMP5												Os09g0371300	-1.12655	0.00949606	Os09g0371300	Major Facilitator Superfamily (MFS)	Unclassified	Os09g0371300
Os10g0547500	1.67309	0.0329354	Divalent Anion:Na+ Symporter (DASS) Family	anion	Lsi3												Os09g0556400	2.30091	0.00704921	Os09g0556400	Major Facilitator Superfamily (MFS)	phosphate	Os09g0556400
Os07g0102100	1.2008	0.0500136	K+ Uptake Permease (KUP) Family	potassium ion uptake	OsHAK22												Os12g0180100	1.00669	0.026393	Os12g0180100	Major Facilitator Superfamily (MFS)	phosphate	OsPT26
Os03g0337500	1.5205	0.0478586	K+ Uptake Permease (KUP) Family	potassium ion uptake	OsHAK8												Os01g0201900	1.69913	0.0427971	Os01g0201900	Major Intrinsic Protein (MIP) Family	water channel	OsNIP1;5
Os04g0521100	-1.72421	0.0511745	Major Intrinsic Protein (MIP) Family	water channel (PIP aquaporin)	OsPIP2;3												Os01g0975900	-2.7491	0.0401624	Os01g0975900	Major Intrinsic Protein (MIP) Family	tonoplast intrinsic protein	OsTIP1;2
Os08g0156600	-1.07965	0.0199614	Major Facilitator Superfamily (MFS)	glycerol-3-phosphate	OsVPE2												Os03g0146100	1.63575	0.0477054	Os03g0146100	Major Intrinsic Protein (MIP) Family	tonoplast intrinsic protein	OsTIP1;1
Os10g0147400	1.68784	0.0168275	Amino Acid/Auxin Permease (AAAP) Family	auxin influx	OsAUX4												Os07g0448200	-2.25425	0.0479738	Os07g0448200	Major Intrinsic Protein (MIP) Family	water channel (aquaporin PIP/plasma membrane intrinsic protein)	OsPIP2;9
Os06g0503100	1.14454	0.0356415	ATP-binding Cassette (ABC) Superfamily	multidrug (ABCG/PDR-type)	ABCG14												Os01g0908500	1.18766	0.0530283	Os01g0908500	CorA Metal Ion Transporter (MIT) Family	magnesium/cobalt ion	OsMRS2-3
Os02g0274900	-1.58068	0.0485773	Major Facilitator Superfamily (MFS)	hexose	OsGMST1												Os03g0839200	-1.47363	0.0543148	Os03g0839200	Multidrug/Oligosaccharidyl-lipid/Polysaccharide (MOP) Flippase Superfamily	multidrug efflux	OsBE1
Os06g0228200	1.75435	0.0455568	Major Intrinsic Protein (MIP) Family	water channel	LSI6												Os02g0682600	-1.22189	0.00845534	Os02g0682600	Mitochondrial Protein Translocase (MPT) Family	inner membrane translocase (import) Tim13	Os02g0682600
Os01g0121600	-2.31638	0.0344075	ATP-binding Cassette (ABC) Superfamily	White pigment protein homolog (ABCG)	ABCG1												Os05g0111200	-1.58201	0.0227601	Os05g0111200	Mitochondrial Protein Translocase (MPT) Family	inner membrane translocase subunit Tim17/Tim22/Tim23?	Os05g0111200
Os10g0580400	1.85362	0.0286975	Solute:Sodium Symporter (SSS) Family	urea	OsDUR3												Os02g0741800	1.27478	0.0324261	Os02g0741800	Nucleobase:Cation Symporter-2 (NCS2) Family	xanthine/uracil?	Os02g0741800
Os01g0680200	2.19364	0.0139917	Drug/Metabolite Transporter (DMT) Superfamily	purine	OsPUP4												Os04g0524600	1.16049	0.0237215	Os04g0524600	Oligopeptide Transporter (OPT) Family	oligopeptide	OsYSL12
																	Os04g0594800	-1.61155	0.0280767	Os04g0594800	Oligopeptide Transporter (OPT) Family	oligopeptide	OsOPT6
																	Os11g0140400	1.16157	0.0504119	Os11g0140400	P-type ATPase (P-ATPase) Superfamily	calcium ion	OsACA8
																	Os01g0386600	-1.77875	0.0256184	Os01g0386600	Proton-dependent Oligopeptide Transporter (POT) Family	peptide:proton	PTR
																	Os01g0761400	1.06109	0.0367275	Os01g0761400	Proton-dependent Oligopeptide Transporter (POT) Family	peptide:proton	PTR
																	Os01g0761500	1.18597	0.0360652	Os01g0761500	Proton-dependent Oligopeptide Transporter (POT) Family	peptide:proton	PTR
																	Os01g0871800	-1.95078	0.0526884	Os01g0871800	Proton-dependent Oligopeptide Transporter (POT) Family	oligopeptide:proton (split?)	Os01g0871800
																	Os03g0103000	1.61557	0.0312933	Os03g0103000	Proton-dependent Oligopeptide Transporter (POT) Family	nitrate(chlorate)/proton symporter	OsNRT1.1C
																	Os03g0235700	1.77697	0.0163495	Os03g0235700	Proton-dependent Oligopeptide Transporter (POT) Family	peptide:proton	PTR
																	Os10g0111700	-1.48443	0.0511262	Os10g0111700	Proton-dependent Oligopeptide Transporter (POT) Family	peptide:proton	PTR
																	Os09g0240500	1.35601	0.0126628	Os09g0240500	Sulfate Permease (SulP) Family	sulfate	SULTR4;1
																	Os01g0247700	-1.34238	0.0332274	Os01g0247700	Telurite-resistance/Dicarboxylate Transporter (TDT) Family	C4-dicarboxylate/malic acid	SLAC
																	Os01g0532600	-1.99392	0.0121213	Os01g0532600	K+ Transporter (Trk) Family	potassium ion uptake	HKT3
																	Os03g0644400	-1.30012	0.0279128	Os03g0644400	Amino Acid/Auxin Permease (AAAP) Family	proline	Proline transporter 2
																	Os08g0503700	-2.9228	0.038332	Os08g0503700	Divalent Anion:Na+ Symporter (DASS) Family	sodium ion/dicarboxylate	Os08g0503700
																	Os01g0337500	-2.9876	0.0220699	Os01g0337500	H+-translocating Pyrophosphatase (H+-PPase) Family	proton (vacuolar)	Os01g0337500
																	Os09g0394500	-1.49312	0.0500772	Os09g0394500	Major Facilitator Superfamily (MFS)	hexose	Os09g0394500
																	Os12g0637800	1.43835	0.0340655	Os12g0637800	Major Facilitator Superfamily (MFS)	nodule-specific protein	Os12g0637800
																	Os06g0336200	1.35823	0.0531678	Os06g0336200	Major Intrinsic Protein (MIP) Family	water channel (aquaporin TIP/tonoplast intrinsic protein)	OsTIP2;2
																	Os07g0448800	1.18767	0.0472235	Os07g0448800	Major Intrinsic Protein (MIP) Family	water channel (aquaporin PIP/plasma membrane intrinsic protein)	OsPIP2;1
																	Os10g0110800	-1.03268	0.000666686	Os10g0110800	Proton-dependent Oligopeptide Transporter (POT) Family	peptide:proton	PTR
																	Os10g0492300	-1.92115	0.00759503	Os10g0492300	Chloroplast Envelope Anion Channel-forming Tic110 (Tic110) Family	chloroplast protein import-related anion-selective channel	Os10g0492300
																	Os06g0731200	-1.1264	0.028679	Os06g0731200	ATP-binding Cassette (ABC) Superfamily	multidrug (ABCG/PDR-type)	OsABCG16
																	Os10g0492600	-1.1345	0.0278889	Os10g0492600	Major Intrinsic Protein (MIP) Family	water channel (aquaporin TIP/tonoplast intrinsic protein)	OsTIP3;1
																	Os03g0216700	-1.407	0.0325045	Os03g0216700	Multidrug/Oligosaccharidyl-lipid/Polysaccharide (MOP) Flippase Superfamily	multidrug efflux	OsFRDL1
																	Os03g0296800	-1.20899	0.0270645	Os03g0296800	Mitochondrial Carrier (MC) Family	Unclassified	MIT
																	Os04g0607600	2.12354	0.0290841	Os04g0607600	K+ Transporter (Trk) Family	potassium/sodium ion uptake	OsHKT7
																	Os05g0554000	1.12483	0.0518	Os05g0554000	Multidrug/Oligosaccharidyl-lipid/Polysaccharide (MOP) Flippase Superfamily	multidrug efflux	OsMATE2
																	Os06g0676000	1.06757	0.0528549	Os06g0676000	Metal Ion (Mn2+-iron) Transporter (Nramp) Family	metal ion	OsNramp3
																	Os08g0207500	-1.25173	0.0105354	Os08g0207500	Zinc (Zn2+)-Iron (Fe2+) Permease (ZIP) Family	zinc ion	OsZIP4
																	Os12g0133800	1.36853	0.0224784	Os12g0133800	Auxin Efflux Carrier (AEC) Family	auxin efflux	OsPIN1d
																	Os08g0564000	-1.15628	0.0179255	Os08g0564000	Major Facilitator Superfamily (MFS)	phosphate	OsPT6
																	Os08g0562800	-1.33406	0.0453375	Os08g0562800	Multidrug/Oligosaccharidyl-lipid/Polysaccharide (MOP) Flippase Superfamily	multidrug efflux	OsMATE34
																	Os02g0593500	-1.18343	0.0213474	Os02g0593500	Inorganic Phosphate Transporter (PiT) Family	phosphate	OsPHT2;1
																	Os03g0114800	1.45311	0.0370895	Os03g0114800	Major Facilitator Superfamily (MFS)	Unclassified	OsCd1
																	Os03g0100800	1.49201	0.0256738	Os03g0100800	P-type ATPase (P-ATPase) Superfamily	proton	Os-HA1
																	Os05g0382900	-1.06615	0.0349403	Os05g0382900	Annexin (Annexin) Family	Annexin homolog	Annexin 4
																	Os06g0503100	1.11538	0.0118793	Os06g0503100	ATP-binding Cassette (ABC) Superfamily	multidrug (ABCG/PDR-type)	ABCG14
																	Os03g0576900	-1.27957	0.0367013	Os03g0576900	Amino Acid-Polyamine-Organocation (APC) Family	amino acid	OsPAR1
																	Os09g0297400	1.3039	0.0127278	Os09g0297400	Drug/Metabolite Transporter (DMT) Superfamily	phosphate/phosphoenolpyruvate translocator	OsPPT1
																	Os09g0541000	-2.20017	0.0238413	Os09g0541000	Major Intrinsic Protein (MIP) Family	water channel (aquaporin PIP/plasma membrane intrinsic protein)	OsPIP2;7
																	Os10g0580400	2.1925	0.0264847	Os10g0580400	Solute:Sodium Symporter (SSS) Family	urea	OsDUR3
																	Os01g0177900	1.66851	0.0144765	Os01g0177900	ATP-binding Cassette (ABC) Superfamily	multidrug (ABCG)	OsABCG31
																	Os07g0603800	1.81308	0.0151815	Os07g0603800	Proton-dependent Oligopeptide Transporter (POT) Family	peptide:proton	NPF7.1
																	Os05g0472700	-1.03294	0.0369783	Os05g0472700	Zinc (Zn2+)-Iron (Fe2+) Permease (ZIP) Family	zinc ion	OsZIP5

## Sheet: Table S5
Supplementary TableS5:Functional categorization of Transporters in Nidhi													TableS5:Functional categorization of Transporters in Panvel
RAP ID	Geomean	P values	Family	Substrate	Gene Name	Traits	References						RAP IDs	Geomean	P values	Gene ID	Family	Substrate	Gene Name	Traits	References
Os02g0232900	1.88871	0.030581	Major Intrinsic Protein (MIP) Family	water channel	OsNIP1;1	Other	Sun, S.K., Chen, Y., Che, J., Konishi, N., Tang, Z., Miller, A.J., Ma, J.F. and Zhao, F.J., 2018. Decreasing arsenic accumulation in rice by overexpressing Os NIP 1; 1 and Os NIP 3; 3 through disrupting arsenite radial transport in roots. New Phytologist, 219(2), pp.641-653.						Os04g0186400	-1.23945	0.0494314	Os04g0186400	Major Facilitator Superfamily (MFS)	phosphate	OsPT4	Other	Ye, Y., Li, P., Xu, T., Zeng, L., Cheng, D., Yang, M., Luo, J. and Lian, X., 2017. OsPT4 contributes to arsenate uptake and transport in rice. Frontiers in Plant Science, 8, p.2197.
Os04g0233400	1.6315	0.0276005	Major Intrinsic Protein (MIP) Family	water channel	OsPIP2;6	Other	Mosa KA, Kumar K, Chhikara S, Mcdermott J, Liu Z, Musante C, White JC, Dhankher OP. Members of rice plasma membrane intrinsic proteins subfamily are involved in arsenite permeability and tolerance in plants. Transgenic Res. 2012 Dec;21(6):1265-77. doi: 10.1007/s11248-012-9600-8. Epub 2012 Feb 19. PMID: 22350764.						Os04g0233400	1.05377	0.032488	Os04g0233400	Major Intrinsic Protein (MIP) Family	water channel	OsPIP2;6	Other	Mosa KA, Kumar K, Chhikara S, Mcdermott J, Liu Z, Musante C, White JC, Dhankher OP. Members of rice plasma membrane intrinsic proteins subfamily are involved in arsenite permeability and tolerance in plants. Transgenic Res. 2012 Dec;21(6):1265-77. doi: 10.1007/s11248-012-9600-8. Epub 2012 Feb 19. PMID: 22350764.
Os07g0448100	-2.36715	0.0331588	Major Intrinsic Protein (MIP) Family	water channel (aquaporin PIP/plasma membrane intrinsic protein)	OsPIP2;4	Other	Kumar, K., Mosa, K.A., Chhikara, S., Musante, C., White, J.C. and Dhankher, O.P., 2014. Two rice plasma membrane intrinsic proteins, OsPIP2; 4 and OsPIP2; 7, are involved in transport and providing tolerance to boron toxicity. Planta, 239(1), pp.187-198.						Os07g0448100	-2.15394	0.0451806	Os07g0448100	Major Intrinsic Protein (MIP) Family	water channel (aquaporin PIP/plasma membrane intrinsic protein)	OsPIP2;4	Other	Kumar, K., Mosa, K.A., Chhikara, S., Musante, C., White, J.C. and Dhankher, O.P., 2014. Two rice plasma membrane intrinsic proteins, OsPIP2; 4 and OsPIP2; 7, are involved in transport and providing tolerance to boron toxicity. Planta, 239(1), pp.187-198.
Os04g0682800	-1.44819	0.0113152	Monovalent Cation:Proton Antiporter-2 (CPA2) Family	potassium ion efflux	OsAM1	Other	Che L, Tang D, Wang K, Wang M, Zhu K, Yu H, Gu M, Cheng Z. OsAM1 is required for leptotene-zygotene transition in rice. Cell Res. 2011 Apr;21(4):654-65. doi: 10.1038/cr.2011.7. Epub 2011 Jan 11. PMID: 21221128; PMCID: PMC3203663.						Os12g0566000	-1.16619	0.00906596	Os12g0566000	Anion Exchanger (AE) Family	boron efflux	OsBOR1	Other	Nakagawa, Y., Hanaoka, H., Kobayashi, M., Miyoshi, K., Miwa, K. and Fujiwara, T., 2007. Cell-type specificity of the expression of Os BOR1, a rice efflux boron transporter gene, is regulated in response to boron availability for efficient boron uptake and xylem loading. The Plant Cell, 19(8), pp.2624-2635.
Os02g0528900	-2.20989	0.0481619	ATP-binding Cassette (ABC) Superfamily	multidrug (ABCG/PDR-type)	OsPDR2	Other	Cao Y, Jain A, Ai H, Liu X, Wang X, Hu Z, Sun Y, Hu S, Shen X, Lan X, Xu G, Sun S. OsPDR2 mediates the regulation on the development response and maintenance of Pi homeostasis in rice. Plant Physiol Biochem. 2020 Apr;149:1-10. doi: 10.1016/j.plaphy.2019.12.037. Epub 2020 Jan 21. PMID: 32028088.						Os07g0522500	1.69913	0.0470773	Os07g0522500	ATP-binding Cassette (ABC) Superfamily	multidrug (ABCG/PDR-type)	OsABCG43	Other	Oda, K., Otani, M., Uraguchi, S., Akihiro, T. and Fujiwara, T., 2011. Rice ABCG43 is Cd inducible and confers Cd tolerance on yeast. Bioscience, biotechnology, and biochemistry, 75(6), pp.1211-1213.
Os12g0133100	-1.17534	0.0109816	Major Facilitator Superfamily (MFS)	multidrug efflux?	OsVMT	Other	Che J, Yokosho K, Yamaji N, Ma JF. A Vacuolar Phytosiderophore Transporter Alters Iron and Zinc Accumulation in Polished Rice Grains. Plant Physiol. 2019 Sep;181(1):276-288. doi: 10.1104/pp.19.00598. Epub 2019 Jul 22. PMID: 31331995; PMCID: PMC6716231.						Os03g0188100	-1.34701	0.0120516	Os03g0188100	Multidrug/Oligosaccharidyl-lipid/Polysaccharide (MOP) Flippase Superfamily	multidrug efflux (split?)	OsMATE1	Other	Tiwari, M., Sharma, D., Singh, M., Tripathi, R.D. and Trivedi, P.K., 2014. Expression of OsMATE1 and OsMATE2 alters development, stress responses and pathogen susceptibility in Arabidopsis. Scientific reports, 4(1), pp.1-12.
Os09g0347700	1.83104	0.049518	Type II (General) Secretory Pathway (IISP) Family	protein transport protein Sec61 alpha subunit	SEC61	Other	Wei, Y.Y., Liang, S., Zhang, Y.R., Lu, J.P., Lin, F.C. and Liu, X.H., 2020. MoSec61β, the beta subunit of Sec61, is involved in fungal development and pathogenicity, plant immunity, and ER-phagy in Magnaporthe oryzae. Virulence, 11(1), pp.1685-1700.						Os12g0133100	-1.20949	0.0379017	Os12g0133100	Major Facilitator Superfamily (MFS)	multidrug efflux?	OsVMT	Other	Che J, Yokosho K, Yamaji N, Ma JF. A Vacuolar Phytosiderophore Transporter Alters Iron and Zinc Accumulation in Polished Rice Grains. Plant Physiol. 2019 Sep;181(1):276-288. doi: 10.1104/pp.19.00598. Epub 2019 Jul 22. PMID: 31331995; PMCID: PMC6716231.
Os07g0134000	-2.40329	0.00343539	Amino Acid/Auxin Permease (AAAP) Family	amino acid	OsAAP6	Other	Peng, B., Kong, H., Li, Y., Wang, L., Zhong, M., Sun, L., Gao, G., Zhang, Q., Luo, L., Wang, G. and Xie, W., 2014. OsAAP6 functions as an important regulator of grain protein content and nutritional quality in rice. Nature communications, 5(1), pp.1-12.						Os01g0643300	1.66858	0.0462892	Os01g0643300	Auxin Efflux Carrier (AEC) Family	auxin efflux	OsPIN10a	Other	Gho, Y. S., Song, M. Y., Bae, D. Y., Choi, H., & Jung, K. H. (2021). Rice PIN Auxin Efflux Carriers Modulate the Nitrogen Response in a Changing Nitrogen Growth Environment. International journal of molecular sciences, 22(6), 3243. https://doi.org/10.3390/ijms22063243
Os12g0194900	1.8548	0.00861953	Amino Acid/Auxin Permease (AAAP) Family	amino acid	OsAAP4	Other	Peng, B., Kong, H., Li, Y., Wang, L., Zhong, M., Sun, L., Gao, G., Zhang, Q., Luo, L., Wang, G. and Xie, W., 2014. OsAAP6 functions as an important regulator of grain protein content and nutritional quality in rice. Nature communications, 5(1), pp.1-12.						Os01g0221600	-1.7695	0.0343715	Os01g0221600	Aromatic Acid Exporter (ArAE) Family	aluminum-activated malate transporter?	OsALMT4	Other	Liu J, Xu M, Estavillo GM, Delhaize E, White RG, Zhou M, Ryan PR. Altered Expression of the Malate-Permeable Anion Channel OsALMT4 Reduces the Growth of Rice Under Low Radiance. Front Plant Sci. 2018 May 3;9:542. doi: 10.3389/fpls.2018.00542. PMID: 29774038; PMCID: PMC5943490.
Os02g0633300	1.18991	0.0417103	Oligopeptide Transporter (OPT) Family	oligopeptide	OsYSL14	Other	Miura, K., Ikeda, M., Matsubara, A. et al. OsSPL14 promotes panicle branching and higher grain productivity in rice. Nat Genet 42, 545–549 (2010). https://doi.org/10.1038/ng.592						Os06g0701600	-1.85988	0.0219634	Os06g0701600	K+ Transporter (Trk) Family	potassium ion uptake	OsHKT2;4	Other	Sassi A, Mieulet D, Khan I, Moreau B, Gaillard I, Sentenac H, Véry AA. The rice monovalent cation transporter OsHKT2;4: revisited ionic selectivity. Plant Physiol. 2012 Sep;160(1):498-510. doi: 10.1104/pp.112.194936. Epub 2012 Jul 6. PMID: 22773759; PMCID: PMC3440223.
Os01g0221600	-2.60448	0.0253357	Aromatic Acid Exporter (ArAE) Family	aluminum-activated malate transporter?	OsALMT4	Other	Liu J, Xu M, Estavillo GM, Delhaize E, White RG, Zhou M, Ryan PR. Altered Expression of the Malate-Permeable Anion Channel OsALMT4 Reduces the Growth of Rice Under Low Radiance. Front Plant Sci. 2018 May 3;9:542. doi: 10.3389/fpls.2018.00542. PMID: 29774038; PMCID: PMC5943490.						Os04g0585200	-1.41088	0.0456868	Os04g0585200	Glutamate-gated Ion Channel (GIC) Family of Neurotransmitter Receptors	glutamate gated ion channel	OsGLR3.2	Other	Ni J, Yu Z, Du G, Zhang Y, Taylor JL, Shen C, Xu J, Liu X, Wang Y, Wu Y. Heterologous Expression and Functional Analysis of Rice GLUTAMATE RECEPTOR-LIKE Family Indicates its Role in Glutamate Triggered Calcium Flux in Rice Roots. Rice (N Y). 2016 Dec;9(1):9. doi: 10.1186/s12284-016-0081-x. Epub 2016 Mar 8. PMID: 26956369; PMCID: PMC4783324.
Os01g0503400	-2.15327	0.0381572	Metal Ion (Mn2+-iron) Transporter (Nramp) Family	metal ion	OsNRAMP6	Other	Peris-Peris C, Serra-Cardona A, Sánchez-Sanuy F, Campo S, Ariño J, San Segundo B. Two NRAMP6 Isoforms Function as Iron and Manganese Transporters and Contribute to Disease Resistance in Rice. Mol Plant Microbe Interact. 2017 May;30(5):385-398. doi: 10.1094/MPMI-01-17-0005-R. Epub 2017 Apr 21. PMID: 28430017.						Os06g0268800	2.42559	0.000325105	Os06g0268800	Aromatic Acid Exporter (ArAE) Family	aluminum-activated malate transporter?	OsALMT6	Other	Meyer, S., Scholz‐Starke, J., De Angeli, A., Kovermann, P., Burla, B., Gambale, F. and Martinoia, E., 2011. Malate transport by the vacuolar AtALMT6 channel in guard cells is subject to multiple regulation. The Plant Journal, 67(2), pp.247-257.
Os10g0539900	1.23069	0.0520248	Major Facilitator Superfamily (MFS)	hexose	OsTMT1	Other	Cho JI, Burla B, Lee DW, Ryoo N, Hong SK, Kim HB, Eom JS, Choi SB, Cho MH, Bhoo SH, Hahn TR, Neuhaus HE, Martinoia E, Jeon JS. Expression analysis and functional characterization of the monosaccharide transporters, OsTMTs, involving vacuolar sugar transport in rice (Oryza sativa). New Phytol. 2010 May;186(3):657-68. doi: 10.1111/j.1469-8137.2010.03194.x. Epub 2010 Feb 23. PMID: 20202129.						Os01g0597600	1.14623	0.0188465	Os01g0597600	Amino Acid/Auxin Permease (AAAP) Family	amino acid	OsATL15	Novel
Os12g0485600	1.12993	0.0293817	Amino Acid/Auxin Permease (AAAP) Family	histidine/lysine	OsLHT4A	Novel							Os04g0462400	-1.93771	0.0142763	Os04g0462400	Amino Acid/Auxin Permease (AAAP) Family	amino acid	OsLHT9	Novel
Os01g0609900	-1.61658	0.032002	ATP-binding Cassette (ABC) Superfamily	multidrug (ABCG/PDR-type)	OsPDR8	Novel							Os04g0565500	1.56432	0.0250014	Os04g0565500	Amino Acid/Auxin Permease (AAAP) Family	amino acid	OsANT4	Novel
Os02g0693700	1.35938	0.0353322	ATP-binding Cassette (ABC) Superfamily	multidrug (P-glycoprotein homolog) (ABCB/MDR-type)	OsABCB11	Novel							Os01g0723800	1.17409	0.0148153	Os01g0723800	ATP-binding Cassette (ABC) Superfamily	multidrug (P-glycoprotein homolog) (ABCB/MDR-type)	OsABCB7	Novel
Os03g0859500	1.3331	0.0306692	ATP-binding Cassette (ABC) Superfamily	White pigment protein homolog (ABCG)	OsABCG7	Novel							Os06g0589300	1.95065	0.0109299	Os06g0589300	ATP-binding Cassette (ABC) Superfamily	Unclassified	OsABCA2	Novel
Os04g0413000	-1.55729	0.0457057	ATP-binding Cassette (ABC) Superfamily	? (bacteria homolog)	ABCB27	Novel							Os01g0209800	1.12092	0.000725194	Os01g0209800	Amino Acid-Polyamine-Organocation (APC) Family	amino acid	OsCAT1	Novel
Os04g0117900	-1.04126	0.0404408	Chloroplast Envelope Protein Translocase (CEPT or Tic-Toc) Family	outer membrane translocase (import) Toc64	amidase 2	Novel							Os01g0945300	-1.94158	0.0450877	Os01g0945300	Amino Acid-Polyamine-Organocation (APC) Family	GABA	OsBAT4	Novel
Os01g0208000	-1.09879	0.0305464	Drug/Metabolite Transporter (DMT) Superfamily	MtN21 nodulin protein (P-DME)	OsUMAMIT4	Novel							Os12g0623500	1.14745	0.00319676	Os12g0623500	Amino Acid-Polyamine-Organocation (APC) Family	amino acid	OsCAT11	Novel
Os02g0724500	1.32044	0.0444848	Drug/Metabolite Transporter (DMT) Superfamily	glucose-6-phosphate/phosphate translocator	OsSTA72	Novel							Os12g0438600	1.55084	0.00833191	Os12g0438600	Chloride Carrier/Channel (ClC) Family	chloride ion channel	OsCBSCLC7	Novel
Os04g0687800	1.36387	0.0431909	Drug/Metabolite Transporter (DMT) Superfamily	MtN21 nodulin protein (P-DME)	OsUMAMIT7	Novel							Os08g0550600	-1.08278	0.022275	Os08g0550600	Monovalent Cation:Proton Antiporter-2 (CPA2) Family	sodium ion/proton antiporter	OsCHX02	Novel
Os06g0297600	1.19957	0.0399012	Drug/Metabolite Transporter (DMT) Superfamily	glucose-6-phosphate/phosphate translocator	Os06g0297600	Novel							Os08g0455900	-1.62731	0.0245284	Os08g0455900	Copper Transporter (Ctr) Family	copper ion	OsCOPT6	Novel
Os07g0523400	-1.29507	0.0136486	Drug/Metabolite Transporter (DMT) Superfamily	glucose-6-phosphate/phosphate translocator	OsGPT2-3	Novel							Os09g0484900	1.24055	0.0171895	Os09g0484900	Divalent Anion:Na+ Symporter (DASS) Family	sodium ion/dicarboxylate	Os09g0484900	Novel
Os08g0107400	-1.00445	0.0403178	Drug/Metabolite Transporter (DMT) Superfamily	GDP-Mannose	Os08g0107400	Novel							Os01g0117900	-1.16906	0.034242	Os01g0117900	Drug/Metabolite Transporter (DMT) Superfamily	MtN21 nodulin protein (P-DME)	OsUMAMIT1	Novel
Os07g0513000	-1.30402	0.00240502	H+- or Na+-translocating F-type, V-type and A-type ATPase (F-ATPase) Superfamily	protons (chloroplast)	ATP synthase g-chain	Novel							Os01g0504100	-1.05464	0.019036	Os01g0504100	Drug/Metabolite Transporter (DMT) Superfamily	purine	OsPUP8	Novel
Os06g0178900	1.35721	0.0502677	H+-translocating Pyrophosphatase (H+-PPase) Family	proton (vacuolar)	OsOVP2	Novel							Os02g0604300	1.12725	0.0208196	Os02g0604300	Drug/Metabolite Transporter (DMT) Superfamily	CMP-sialic acid?	Os02g0604300	Novel
Os05g0302700	1.13284	0.0218101	Mitochondrial Carrier (MC) Family	ADP/ATP	Os05g0302700	Novel							Os03g0149300	-0.993502	0.00915988	Os03g0149300	Drug/Metabolite Transporter (DMT) Superfamily	MtN21 nodulin protein (P-DME)	Os03g0149300	Novel
Os01g0279700	-0.995838	0.0480961	Major Facilitator Superfamily (MFS)	phosphate	OsPT21	Novel							Os03g0702700	1.19666	0.00103125	Os03g0702700	Drug/Metabolite Transporter (DMT) Superfamily	organic anion	Os03g0702700	Novel
Os02g0652800	1.03098	0.0140676	Major Facilitator Superfamily (MFS)	glycerol-3-phosphate	GLPT1	Novel							Os04g0645600	1.34081	0.0361583	Os04g0645600	Drug/Metabolite Transporter (DMT) Superfamily	Unclassified	Os04g0645600	Novel
Os04g0453200	-2.06328	0.0154846	Major Facilitator Superfamily (MFS)	hexose	Os04g0453200	Novel							Os05g0215800	1.20585	0.0399513	Os05g0215800	Drug/Metabolite Transporter (DMT) Superfamily	drug/metabolite?	Os05g0215800	Novel
Os11g0135900	-1.01344	0.0088086	Major Facilitator Superfamily (MFS)	multidrug efflux?	OsTOM3	Novel							Os05g0241200	-1.04299	0.0233124	Os05g0241200	Drug/Metabolite Transporter (DMT) Superfamily	triose phosphate/phosphate translocator	OsTPT2	Novel
Os11g0637200	2.32343	0.040199	Major Facilitator Superfamily (MFS)	sorbitol	Os11g0637200	Novel							Os06g0153200	2.02617	0.00739266	Os06g0153200	Drug/Metabolite Transporter (DMT) Superfamily	nucleotide-sugar?	Os06g0153200	Novel
Os10g0345100	-2.17274	0.00537497	Multidrug/Oligosaccharidyl-lipid/Polysaccharide (MOP) Flippase Superfamily	multidrug efflux	Os10g0345100	Novel							Os02g0175400	1.48749	0.0264548	Os02g0175400	H+- or Na+-translocating F-type, V-type and A-type ATPase (F-ATPase) Superfamily	protons (vacuolar)	VHA-A2	Novel
Os03g0823800	1.40104	0.0207055	Nucleobase:Cation Symporter-2 (NCS2) Family	xanthine/uracil	Os03g0823800	Novel							Os03g0278900	-1.59837	0.0396571	Os03g0278900	H+- or Na+-translocating F-type, V-type and A-type ATPase (F-ATPase) Superfamily	protons (chloroplast)	F-type ATPase b	Novel
Os03g0203700	1.63804	0.0447814	P-type ATPase (P-ATPase) Superfamily	calcium ion	osACA1	Novel							Os06g0186700	1.01542	0.0480862	Os06g0186700	Folate-Biopterin Transporter (FBT) Family	folate/pteridine	Os06g0186700	Novel
Os03g0823500	-1.30694	0.0352813	Proton-dependent Oligopeptide Transporter (POT) Family	peptide:proton	PTR	Novel							Os05g0509500	1.4491	0.0379296	Os05g0509500	Type II (General) Secretory Pathway (IISP) Family	signal recognition particle 54KD protein (SRP54)	Os05g0509500	Novel
Os10g0579800	-1.3784	0.0279367	Proton-dependent Oligopeptide Transporter (POT) Family	peptide:proton	PTR	Novel							Os08g0254500	1.33935	0.00497502	Os08g0254500	Type II (General) Secretory Pathway (IISP) Family	preprotein translocase SecY subunit	Os08g0254500	Novel
Os03g0195300	1.40107	0.039043	Sulfate Permease (SulP) Family	sulfate	OsSultr2;2	Novel							Os08g0480100	1.01714	0.039631	Os08g0480100	Type II (General) Secretory Pathway (IISP) Family	signal recognition particle receptor alpha subunit (SR-alpha)	Os08g0480100	Novel
Os03g0644400	-1.02343	0.0010571	Amino Acid/Auxin Permease (AAAP) Family	proline	Proline transporter 2	Novel							Os08g0466200	-1.11724	0.0530667	Os08g0466200	K+ Uptake Permease (KUP) Family	potassium ion uptake	OsHAK4	Novel
Os08g0503700	-4.13088	0.0294581	Divalent Anion:Na+ Symporter (DASS) Family	sodium ion/dicarboxylate	Os08g0503700	Novel							Os01g0329400	1.05595	0.0293729	Os01g0329400	Mitochondrial Carrier (MC) Family	Unclassified	Os01g0329400	Novel
Os01g0337500	-4.15331	0.00217597	H+-translocating Pyrophosphatase (H+-PPase) Family	proton (vacuolar)	Os01g0337500	Novel							Os01g0978000	1.15378	0.0494266	Os01g0978000	Mitochondrial Carrier (MC) Family	mitochondrial uncoupling protein	OsUCP1	Novel
Os09g0394500	-1.70506	0.0493924	Major Facilitator Superfamily (MFS)	hexose	Os09g0394500	Novel							Os02g0665200	1.04152	0.0330382	Os02g0665200	Mitochondrial Carrier (MC) Family	Unclassified	Os02g0665200	Novel
Os12g0637800	1.72339	0.00890514	Major Facilitator Superfamily (MFS)	nodule-specific protein	Os12g0637800	Novel							Os05g0392700	1.55768	0.00544919	Os05g0392700	Mitochondrial Carrier (MC) Family	peroxisomal membrane protein PMP34	Os05g0392700	Novel
Os06g0336200	1.02623	0.0254444	Major Intrinsic Protein (MIP) Family	water channel (aquaporin TIP/tonoplast intrinsic protein)	OsTIP2;2	Novel							Os05g0585900	1.00969	0.0544915	Os05g0585900	Mitochondrial Carrier (MC) Family	Unclassified	Os05g0585900	Novel
Os07g0448800	1.47607	0.0352165	Major Intrinsic Protein (MIP) Family	water channel (aquaporin PIP/plasma membrane intrinsic protein)	OsPIP2;1	Novel							Os11g0432400	-1.05915	0.0355121	Os11g0432400	Mitochondrial Carrier (MC) Family	2-oxoglutarate/malate	Os11g0432400	Novel
Os10g0110800	-1.47885	0.052368	Proton-dependent Oligopeptide Transporter (POT) Family	peptide:proton	PTR	Novel							Os12g0533800	1.94948	0.0170943	Os12g0533800	Mitochondrial Carrier (MC) Family	uncoupling protein	Os12g0533800	Novel
Os10g0492300	-2.38185	0.0213073	Chloroplast Envelope Anion Channel-forming Tic110 (Tic110) Family	chloroplast protein import-related anion-selective channel	Os10g0492300	Novel							Os03g0594400	-1.16571	0.0459164	Os03g0594400	Major Facilitator Superfamily (MFS)	hexose	OsMST2	Novel
Os01g0307500	1.23995	0.0327901	K+ Transporter (Trk) Family	potassium ion uptake	OsHKT8	NUE	Kumari, S., Sharma, N. and Raghuram, N., 2021. Meta-analysis of yield-related and N-responsive genes reveals chromosomal hotspots, key processes and candidate genes for nitrogen-use efficiency in rice. Frontiers in Plant Science, 12.						Os07g0208900	1.17426	0.0207701	Os07g0208900	Major Facilitator Superfamily (MFS)	Unclassified	Os07g0208900	Novel
Os05g0556800	2.31667	0.00603296	Drug/Metabolite Transporter (DMT) Superfamily	purine/pyrimidine organocation uptake	OsPUP7	NUE	Kumari, S., Sharma, N. and Raghuram, N., 2021. Meta-analysis of yield-related and N-responsive genes reveals chromosomal hotspots, key processes and candidate genes for nitrogen-use efficiency in rice. Frontiers in Plant Science, 12.						Os07g0582400	2.01672	0.014121	Os07g0582400	Major Facilitator Superfamily (MFS)	sorbitol	Os07g0582400	Novel
Os07g0257200	2.42052	0.0101805	Metal Ion (Mn2+-iron) Transporter (Nramp) Family	metal ion	NRAMP5	NUE	Kumari, S., Sharma, N. and Raghuram, N., 2021. Meta-analysis of yield-related and N-responsive genes reveals chromosomal hotspots, key processes and candidate genes for nitrogen-use efficiency in rice. Frontiers in Plant Science, 12.						Os09g0371300	-1.12655	0.00949606	Os09g0371300	Major Facilitator Superfamily (MFS)	Unclassified	Os09g0371300	Novel
Os10g0547500	1.67309	0.0329354	Divalent Anion:Na+ Symporter (DASS) Family	anion	Lsi3	NUE	Kumari, S., Sharma, N. and Raghuram, N., 2021. Meta-analysis of yield-related and N-responsive genes reveals chromosomal hotspots, key processes and candidate genes for nitrogen-use efficiency in rice. Frontiers in Plant Science, 12.						Os09g0556400	2.30091	0.00704921	Os09g0556400	Major Facilitator Superfamily (MFS)	phosphate	Os09g0556400	Novel
Os07g0102100	1.2008	0.0500136	K+ Uptake Permease (KUP) Family	potassium ion uptake	OsHAK22	Other	Ogo Y, Kakei Y, Itai RN, Kobayashi T, Nakanishi H, Nishizawa NK. Tissue-specific transcriptional profiling of iron-deficient and cadmium-stressed rice using laser capture microdissection. Plant Signal Behav. 2014;9(8):e29427. doi: 10.4161/psb.29427. PMID: 25763624; PMCID: PMC4203588.						Os12g0180100	1.00669	0.026393	Os12g0180100	Major Facilitator Superfamily (MFS)	phosphate	OsPT26	Novel
Os03g0337500	1.5205	0.0478586	K+ Uptake Permease (KUP) Family	potassium ion uptake	OsHAK8	Other	Wang, X., Li, J., Li, F., Pan, Y., Cai, D., Mao, D., Chen, L. and Luan, S., 2021. Rice potassium transporter OsHAK8 mediates K+ uptake and translocation in response to low K+ stress. Frontiers in plant science, 12.						Os01g0201900	1.69913	0.0427971	Os01g0201900	Major Intrinsic Protein (MIP) Family	water channel	OsNIP1;5	Novel
Os04g0521100	-1.72421	0.0511745	Major Intrinsic Protein (MIP) Family	water channel (PIP aquaporin)	OsPIP2;3	Other	Sun, J.Y., Liu, X.S., Khan, I.U., Wu, X.C. and Yang, Z.M., 2021. OsPIP2; 3 as an aquaporin contributes to rice resistance to water deficit but not to salt stress. Environmental and Experimental Botany, 183, p.104342.						Os01g0975900	-2.7491	0.0401624	Os01g0975900	Major Intrinsic Protein (MIP) Family	tonoplast intrinsic protein	OsTIP1;2	Other
Os08g0156600	-1.07965	0.0199614	Major Facilitator Superfamily (MFS)	glycerol-3-phosphate	OsVPE2	Other	Deng M, Bian H, Xie Y, Kim Y, Wang W, Lin E, Zeng Z, Guo F, Pan J, Han N, Wang J, Qian Q, Zhu M. Bcl-2 suppresses hydrogen peroxide-induced programmed cell death via OsVPE2 and OsVPE3, but not via OsVPE1 and OsVPE4, in rice. FEBS J. 2011 Dec;278(24):4797-810. doi: 10.1111/j.1742-4658.2011.08380.x. Epub 2011 Oct 28. PMID: 21972902.						Os03g0146100	1.63575	0.0477054	Os03g0146100	Major Intrinsic Protein (MIP) Family	tonoplast intrinsic protein	OsTIP1;1	Other
Os10g0147400	1.68784	0.0168275	Amino Acid/Auxin Permease (AAAP) Family	auxin influx	OsAUX4	Other	Ye R, Wu Y, Gao Z, Chen H, Jia L, Li D, Li X, Qian Q, Qi Y. Primary root and root hair development regulation by OsAUX4 and its participation in the phosphate starvation response. J Integr Plant Biol. 2021 Aug;63(8):1555-1567. doi: 10.1111/jipb.13142. Epub 2021 Jul 28. PMID: 34110093.						Os07g0448200	-2.25425	0.0479738	Os07g0448200	Major Intrinsic Protein (MIP) Family	water channel (aquaporin PIP/plasma membrane intrinsic protein)	OsPIP2;9	Novel
Os06g0503100	1.14454	0.0356415	ATP-binding Cassette (ABC) Superfamily	multidrug (ABCG/PDR-type)	ABCG14	Other	Arabidopsis ABCG14 is essential for the root-to-shoot translocation of cytokinin						Os01g0908500	1.18766	0.0530283	Os01g0908500	CorA Metal Ion Transporter (MIT) Family	magnesium/cobalt ion	OsMRS2-3	Novel
Os02g0274900	-1.58068	0.0485773	Major Facilitator Superfamily (MFS)	hexose	OsGMST1	Other	Cao H, Guo S, Xu Y, Jiang K, Jones AM, Chong K. Reduced expression of a gene encoding a Golgi localized monosaccharide transporter (OsGMST1) confers hypersensitivity to salt in rice (Oryza sativa). J Exp Bot. 2011 Aug;62(13):4595-604. doi: 10.1093/jxb/err178. Epub 2011 May 25. PMID: 21613379; PMCID: PMC3170556.						Os03g0839200	-1.47363	0.0543148	Os03g0839200	Multidrug/Oligosaccharidyl-lipid/Polysaccharide (MOP) Flippase Superfamily	multidrug efflux	OsBE1	Novel
Os06g0228200	1.75435	0.0455568	Major Intrinsic Protein (MIP) Family	water channel	LSI6	Other	Yamaji, N., Mitatni, N. and Ma, J.F., 2008. A transporter regulating silicon distribution in rice shoots. The plant cell, 20(5), pp.1381-1389.						Os02g0682600	-1.22189	0.00845534	Os02g0682600	Mitochondrial Protein Translocase (MPT) Family	inner membrane translocase (import) Tim13	Os02g0682600	Novel
Os01g0121600	-2.31638	0.0344075	ATP-binding Cassette (ABC) Superfamily	White pigment protein homolog (ABCG)	ABCG1	Other	Yadav, V., Molina, I., Ranathunge, K., Castillo, I.Q., Rothstein, S.J. and Reed, J.W., 2014. ABCG transporters are required for suberin and pollen wall extracellular barriers in Arabidopsis. The Plant Cell, 26(9), pp.3569-3588.						Os05g0111200	-1.58201	0.0227601	Os05g0111200	Mitochondrial Protein Translocase (MPT) Family	inner membrane translocase subunit Tim17/Tim22/Tim23?	Os05g0111200	Novel
Os10g0580400	1.85362	0.0286975	Solute:Sodium Symporter (SSS) Family	urea	OsDUR3	Other	Wang, W.H., Köhler, B., Cao, F.Q., Liu, G.W., Gong, Y.Y., Sheng, S., Song, Q.C., Cheng, X.Y., Garnett, T., Okamoto, M. and Qin, R., 2012. Rice DUR3 mediates high‐affinity urea transport and plays an effective role in improvement of urea acquisition and utilization when expressed in Arabidopsis. New Phytologist, 193(2), pp.432-444.						Os02g0741800	1.27478	0.0324261	Os02g0741800	Nucleobase:Cation Symporter-2 (NCS2) Family	xanthine/uracil?	Os02g0741800	Novel
Os01g0680200	2.19364	0.0139917	Drug/Metabolite Transporter (DMT) Superfamily	purine	OsPUP4	NUE	Kumari, S., Sharma, N. and Raghuram, N., 2021. Meta-analysis of yield-related and N-responsive genes reveals chromosomal hotspots, key processes and candidate genes for nitrogen-use efficiency in rice. Frontiers in Plant Science, 12.						Os04g0524600	1.16049	0.0237215	Os04g0524600	Oligopeptide Transporter (OPT) Family	oligopeptide	OsYSL12	Novel
													Os04g0594800	-1.61155	0.0280767	Os04g0594800	Oligopeptide Transporter (OPT) Family	oligopeptide	OsOPT6	Novel
													Os11g0140400	1.16157	0.0504119	Os11g0140400	P-type ATPase (P-ATPase) Superfamily	calcium ion	OsACA8	Novel
													Os01g0386600	-1.77875	0.0256184	Os01g0386600	Proton-dependent Oligopeptide Transporter (POT) Family	peptide:proton	PTR	Novel
													Os01g0761400	1.06109	0.0367275	Os01g0761400	Proton-dependent Oligopeptide Transporter (POT) Family	peptide:proton	PTR	Novel
													Os01g0761500	1.18597	0.0360652	Os01g0761500	Proton-dependent Oligopeptide Transporter (POT) Family	peptide:proton	PTR	Novel
													Os01g0871800	-1.95078	0.0526884	Os01g0871800	Proton-dependent Oligopeptide Transporter (POT) Family	oligopeptide:proton (split?)	Os01g0871800	Novel
													Os03g0103000	1.61557	0.0312933	Os03g0103000	Proton-dependent Oligopeptide Transporter (POT) Family	nitrate(chlorate)/proton symporter	OsNRT1.1C	Novel
													Os03g0235700	1.77697	0.0163495	Os03g0235700	Proton-dependent Oligopeptide Transporter (POT) Family	peptide:proton	PTR	Novel
													Os10g0111700	-1.48443	0.0511262	Os10g0111700	Proton-dependent Oligopeptide Transporter (POT) Family	peptide:proton	PTR	Novel
													Os09g0240500	1.35601	0.0126628	Os09g0240500	Sulfate Permease (SulP) Family	sulfate	SULTR4;1	Novel
													Os01g0247700	-1.34238	0.0332274	Os01g0247700	Telurite-resistance/Dicarboxylate Transporter (TDT) Family	C4-dicarboxylate/malic acid	SLAC	Novel
													Os01g0532600	-1.99392	0.0121213	Os01g0532600	K+ Transporter (Trk) Family	potassium ion uptake	HKT3	Other
													Os03g0644400	-1.30012	0.0279128	Os03g0644400	Amino Acid/Auxin Permease (AAAP) Family	proline	Proline transporter 2	Novel
													Os08g0503700	-2.9228	0.038332	Os08g0503700	Divalent Anion:Na+ Symporter (DASS) Family	sodium ion/dicarboxylate	Os08g0503700	Novel
													Os01g0337500	-2.9876	0.0220699	Os01g0337500	H+-translocating Pyrophosphatase (H+-PPase) Family	proton (vacuolar)	Os01g0337500	Novel
													Os09g0394500	-1.49312	0.0500772	Os09g0394500	Major Facilitator Superfamily (MFS)	hexose	Os09g0394500	Novel
													Os12g0637800	1.43835	0.0340655	Os12g0637800	Major Facilitator Superfamily (MFS)	nodule-specific protein	Os12g0637800	Novel
													Os06g0336200	1.35823	0.0531678	Os06g0336200	Major Intrinsic Protein (MIP) Family	water channel (aquaporin TIP/tonoplast intrinsic protein)	OsTIP2;2	Other	Bai, J., Wang, X., Yao, X., Chen, X., Lu, K., Hu, Y., Wang, Z., Mu, Y., Zhang, L. and Dong, H., 2021. Rice aquaporin OsPIP2; 2 is a water‐transporting facilitator in relevance to drought‐tolerant responses. Plant direct, 5(8), p.e338.
													Os07g0448800	1.18767	0.0472235	Os07g0448800	Major Intrinsic Protein (MIP) Family	water channel (aquaporin PIP/plasma membrane intrinsic protein)	OsPIP2;1	Other
													Os10g0110800	-1.03268	0.000666686	Os10g0110800	Proton-dependent Oligopeptide Transporter (POT) Family	peptide:proton	PTR	Novel
													Os10g0492300	-1.92115	0.00759503	Os10g0492300	Chloroplast Envelope Anion Channel-forming Tic110 (Tic110) Family	chloroplast protein import-related anion-selective channel	Os10g0492300	Novel
													Os06g0731200	-1.1264	0.028679	Os06g0731200	ATP-binding Cassette (ABC) Superfamily	multidrug (ABCG/PDR-type)	OsABCG16	NUE	Kumari, S., Sharma, N. and Raghuram, N., 2021. Meta-analysis of yield-related and N-responsive genes reveals chromosomal hotspots, key processes and candidate genes for nitrogen-use efficiency in rice. Frontiers in Plant Science, 12.
													Os10g0492600	-1.1345	0.0278889	Os10g0492600	Major Intrinsic Protein (MIP) Family	water channel (aquaporin TIP/tonoplast intrinsic protein)	OsTIP3;1	Other	Han CS, Kim S, Lee SE, Choi S, Kim SH, Yoon IS, Hwang YS. Cross-talk between ABA and sugar signaling is mediated by the ACGT core and CE1 element reciprocally in OsTIP3;1 promoter. J Plant Physiol. 2018 May-Jun;224-225:103-111. doi: 10.1016/j.jplph.2018.03.010. Epub 2018 Mar 21. PMID: 29614396.
													Os03g0216700	-1.407	0.0325045	Os03g0216700	Multidrug/Oligosaccharidyl-lipid/Polysaccharide (MOP) Flippase Superfamily	multidrug efflux	OsFRDL1	NUE	Kumari, S., Sharma, N. and Raghuram, N., 2021. Meta-analysis of yield-related and N-responsive genes reveals chromosomal hotspots, key processes and candidate genes for nitrogen-use efficiency in rice. Frontiers in Plant Science, 12.
													Os03g0296800	-1.20899	0.0270645	Os03g0296800	Mitochondrial Carrier (MC) Family	Unclassified	MIT	NUE	Kumari, S., Sharma, N. and Raghuram, N., 2021. Meta-analysis of yield-related and N-responsive genes reveals chromosomal hotspots, key processes and candidate genes for nitrogen-use efficiency in rice. Frontiers in Plant Science, 12.
													Os04g0607600	2.12354	0.0290841	Os04g0607600	K+ Transporter (Trk) Family	potassium/sodium ion uptake	OsHKT7	NUE	Kumari, S., Sharma, N. and Raghuram, N., 2021. Meta-analysis of yield-related and N-responsive genes reveals chromosomal hotspots, key processes and candidate genes for nitrogen-use efficiency in rice. Frontiers in Plant Science, 12.
													Os05g0554000	1.12483	0.0518	Os05g0554000	Multidrug/Oligosaccharidyl-lipid/Polysaccharide (MOP) Flippase Superfamily	multidrug efflux	OsMATE2	NUE	Kumari, S., Sharma, N. and Raghuram, N., 2021. Meta-analysis of yield-related and N-responsive genes reveals chromosomal hotspots, key processes and candidate genes for nitrogen-use efficiency in rice. Frontiers in Plant Science, 12.
													Os06g0676000	1.06757	0.0528549	Os06g0676000	Metal Ion (Mn2+-iron) Transporter (Nramp) Family	metal ion	OsNramp3	NUE	Kumari, S., Sharma, N. and Raghuram, N., 2021. Meta-analysis of yield-related and N-responsive genes reveals chromosomal hotspots, key processes and candidate genes for nitrogen-use efficiency in rice. Frontiers in Plant Science, 12.
													Os08g0207500	-1.25173	0.0105354	Os08g0207500	Zinc (Zn2+)-Iron (Fe2+) Permease (ZIP) Family	zinc ion	OsZIP4	NUE	Kumari, S., Sharma, N. and Raghuram, N., 2021. Meta-analysis of yield-related and N-responsive genes reveals chromosomal hotspots, key processes and candidate genes for nitrogen-use efficiency in rice. Frontiers in Plant Science, 12.
													Os12g0133800	1.36853	0.0224784	Os12g0133800	Auxin Efflux Carrier (AEC) Family	auxin efflux	OsPIN1d	Other	Jiajun Liu, Xi’an Shi, Zhongyuan Chang, Yanfeng Ding, Chengqiang Ding, Auxin Efflux Transporters OsPIN1c and OsPIN1d Function Redundantly in Regulating Rice (Oryza sativa L.) Panicle Development, Plant and Cell Physiology, 2021;, pcab172, https://doi.org/10.1093/pcp/pcab172
													Os08g0564000	-1.15628	0.0179255	Os08g0564000	Major Facilitator Superfamily (MFS)	phosphate	OsPT6	Other	Zhang, F., Wu, X.N., Zhou, H.M., Wang, D.F., Jiang, T.T., Sun, Y.F., Cao, Y., Pei, W.X., Sun, S.B. and Xu, G.H., 2014. Overexpression of rice phosphate transporter gene OsPT6 enhances phosphate uptake and accumulation in transgenic rice plants. Plant and soil, 384(1), pp.259-270.
													Os08g0562800	-1.33406	0.0453375	Os08g0562800	Multidrug/Oligosaccharidyl-lipid/Polysaccharide (MOP) Flippase Superfamily	multidrug efflux	OsMATE34	Other	Mackon E, Ma Y, Jeazet Dongho Epse Mackon GC, Usman B, Zhao Y, Li Q, Liu P. Computational and Transcriptomic Analysis Unraveled OsMATE34 as a Putative Anthocyanin Transporter in Black Rice (Oryza sativa L.) Caryopsis. Genes (Basel). 2021 Apr 16;12(4):583. doi: 10.3390/genes12040583. PMID: 33923742; PMCID: PMC8073145.
													Os02g0593500	-1.18343	0.0213474	Os02g0593500	Inorganic Phosphate Transporter (PiT) Family	phosphate	OsPHT2;1	Other	Liu XL, Wang L, Wang XW, Yan Y, Yang XL, Xie MY, Hu Z, Shen X, Ai H, Lin HH, Xu GH, Yang J, Sun SB. Mutation of the chloroplast-localized phosphate transporter OsPHT2;1 reduces flavonoid accumulation and UV tolerance in rice. Plant J. 2020 Apr;102(1):53-67. doi: 10.1111/tpj.14611. Epub 2019 Dec 22. PMID: 31733118.
													Os03g0114800	1.45311	0.0370895	Os03g0114800	Major Facilitator Superfamily (MFS)	Unclassified	OsCd1	Other	Yan, H., Xu, W., Xie, J. et al. Variation of a major facilitator superfamily gene contributes to differential cadmium accumulation between rice subspecies. Nat Commun 10, 2562 (2019). https://doi.org/10.1038/s41467-019-10544-y
													Os03g0100800	1.49201	0.0256738	Os03g0100800	P-type ATPase (P-ATPase) Superfamily	proton	Os-HA1	Other	Ertao Wang, Nan Yu, S. Asma Bano, Chengwu Liu, Anthony J. Miller, Donna Cousins, Xiaowei Zhang, Pascal Ratet, Million Tadege, Kirankumar S. Mysore, J. Allan Downie, Jeremy D. Murray, Giles E.D. Oldroyd, Michael Schultze, A H+-ATPase That Energizes Nutrient Uptake during Mycorrhizal Symbioses in Rice and Medicago truncatula , The Plant Cell, Volume 26, Issue 4, April 2014, Pages 1818–1830, https:/…
													Os05g0382900	-1.06615	0.0349403	Os05g0382900	Annexin (Annexin) Family	Annexin homolog	Annexin 4	Other	Zhang, Q., Song, T., Guan, C., Gao, Y., Ma, J., Qi, Z., Liu, J., Zhu, Y. and Zhu, Z., 2019. Rice annexin OsANN4 interacting with OsCDPK24, reduces root aerenchyma formation by modulating H2O2 under ABA treatment. bioRxiv, p.519199.
													Os06g0503100	1.11538	0.0118793	Os06g0503100	ATP-binding Cassette (ABC) Superfamily	multidrug (ABCG/PDR-type)	ABCG14	Other	Arabidopsis ABCG14 is essential for the root-to-shoot translocation of cytokinin
													Os03g0576900	-1.27957	0.0367013	Os03g0576900	Amino Acid-Polyamine-Organocation (APC) Family	amino acid	OsPAR1	Other	Li, J., Mu, J., Bai, J., Fu, F., Zou, T., An, F., Zhang, J., Jing, H., Wang, Q., Li, Z. and Yang, S., 2013. Paraquat Resistant1, a Golgi-localized putative transporter protein, is involved in intracellular transport of paraquat. Plant physiology, 162(1), pp.470-483.
													Os09g0297400	1.3039	0.0127278	Os09g0297400	Drug/Metabolite Transporter (DMT) Superfamily	phosphate/phosphoenolpyruvate translocator	OsPPT1	Other	Ohara K, Yamamoto K, Hamamoto M, Sasaki K, Yazaki K. Functional characterization of OsPPT1, which encodes p-hydroxybenzoate polyprenyltransferase involved in ubiquinone biosynthesis in Oryza sativa. Plant Cell Physiol. 2006 May;47(5):581-90. doi: 10.1093/pcp/pcj025. Epub 2006 Feb 24. PMID: 16501255.
													Os09g0541000	-2.20017	0.0238413	Os09g0541000	Major Intrinsic Protein (MIP) Family	water channel (aquaporin PIP/plasma membrane intrinsic protein)	OsPIP2;7	Other	Guo-Wei Li, Min-Hua Zhang, Wei-Ming Cai, Wei-Ning Sun, Wei-Ai Su, Characterization of OsPIP2;7, a Water Channel Protein in Rice, Plant and Cell Physiology, Volume 49, Issue 12, December 2008, Pages 1851–1858, https://doi.org/10.1093/pcp/pcn166
													Os10g0580400	2.1925	0.0264847	Os10g0580400	Solute:Sodium Symporter (SSS) Family	urea	OsDUR3	Other	Wang, W.H., Köhler, B., Cao, F.Q., Liu, G.W., Gong, Y.Y., Sheng, S., Song, Q.C., Cheng, X.Y., Garnett, T., Okamoto, M. and Qin, R., 2012. Rice DUR3 mediates high‐affinity urea transport and plays an effective role in improvement of urea acquisition and utilization when expressed in Arabidopsis. New Phytologist, 193(2), pp.432-444.
													Os01g0177900	1.66851	0.0144765	Os01g0177900	ATP-binding Cassette (ABC) Superfamily	multidrug (ABCG)	OsABCG31	Other	Chen G, Komatsuda T, Ma JF, Nawrath C, Pourkheirandish M, Tagiri A, Hu YG, Sameri M, Li X, Zhao X, Liu Y, Li C, Ma X, Wang A, Nair S, Wang N, Miyao A, Sakuma S, Yamaji N, Zheng X, Nevo E. An ATP-binding cassette subfamily G full transporter is essential for the retention of leaf water in both wild barley and rice. Proc Natl Acad Sci U S A. 2011 Jul 26;108(30):12354-9. doi: 10.1073/pnas.1108444108…
													Os07g0603800	1.81308	0.0151815	Os07g0603800	Proton-dependent Oligopeptide Transporter (POT) Family	peptide:proton	NPF7.1	NUE	Kumari, S., Sharma, N. and Raghuram, N., 2021. Meta-analysis of yield-related and N-responsive genes reveals chromosomal hotspots, key processes and candidate genes for nitrogen-use efficiency in rice. Frontiers in Plant Science, 12.
													Os05g0472700	-1.03294	0.0369783	Os05g0472700	Zinc (Zn2+)-Iron (Fe2+) Permease (ZIP) Family	zinc ion	OsZIP5	Other	Lee S, Jeong HJ, Kim SA, Lee J, Guerinot ML, An G. OsZIP5 is a plasma membrane zinc transporter in rice. Plant Mol Biol. 2010 Jul;73(4-5):507-17. doi: 10.1007/s11103-010-9637-0. Epub 2010 Apr 25. PMID: 20419467.

## Sheet: Table S6
Supplementary Table S6 :Transcription Factors of genotype Nidhi encoded by 45 DEGs, their genes, families, functions and references																			Table S6 :Transcription Factors of genotype Panvel1 encoded by 96 DEGs, their genes, families, functions and references
RAP ID	Geomean	p value	TF_family	Gene Name	Traits	References						TFs' family of DEGs found in NIdhi	Gene number associated with TFs' family						RAP ID	Geomean	p value	TF_family	Gene Name	Traits	References						TFs' family of DEGs found in Panvel1	Gene number associated with TFs' family
Os04g0517100	-2.09939	0.00456024	MYB	OsMyb4	Other	E., Sauter,M., Wilford,R. and Kende,H.The electronic Plant Gene Register.1996Plant Physiol.112(3)1397-1400	Kumari et al., 2021					bZIP	5						Os01g0165000	1.25146	0.0353241	AP2; ERF	OsDREB2A	Other	Mallikarjuna G., Mallikarjuna K., Reddy M.K., Kaul T.Expression of OsDREB2A transcription factor confers enhanced dehydration and salt stress tolerance in rice (Oryza sativa L.).2011Biotechnol. Lett.33(8)1689-97		Kumari et al., 2021				AP2	19
Os02g0654700	-2.20657	0.0169748	AP2	ERF91	OTHER	Panigrahy, M., Ranga, A., Das, J. and Panigrahi, K.C., 2019. Shade tolerance in Swarnaprabha rice is associated with higher rate of panicle emergence and positively regulated by genes of ethylene and cytokinin pathway. Scientific reports, 9(1), pp.1-17.	Kumari et al., 2021					Homeodomain	5						Os01g0192000	1.57926	0.0497949	C3H Zinc finger	DOS	Other	Kong, Z., Li, M., Yang, W., Xu, W. and Xue, Y., 2006. A novel nuclear-localized CCCH-type zinc finger protein, OsDOS, is involved in delaying leaf senescence in rice. Plant physiology, 141(4), pp.1376-1388.		Kumari et al., 2021				Myb	9
Os03g0109400	1.44004	0.043121	bZIP; Homeodomain; HD-ZIP	HOX10	Yield	Zhang T., Li Y., Ma L., Sang X., Ling Y., Wang Y., Yu P., Zhuang H., Huang J., Wang N., Zhao F., Zhang C., Yang Z., Fang L., He G.LATERAL FLORET 1 induced the three-florets spikelet in rice.2017Proc. Natl. Acad. Sci. U.S.A.00	Kumari et al., 2021					AP2	8						Os01g0192300	-1.73747	0.00303965	Myb/SANT	OsMYB1R1	Yield	Wang, J., Wu, F., Zhu, S., Xu, Y., Cheng, Z., Wang, J., Li, C., Sheng, P., Zhang, H., Cai, M. and Guo, X., 2016. Overexpression of Os MYB 1R1–VP 64 fusion protein increases grain yield in rice by delaying flowering time. Febs Letters, 590(19), pp.3385-3396.		Kumari et al., 2021				NAC; NAM	6
Os05g0128200	-1.59968	0.031291	C3H Zinc finger	OsC3H33	Other	Jamil, M., Iqbal, W., Bangash, A., Rehman, S.U., Imran, Q.M. and Rha, E.S., 2010. Constitutive expression of OSC3H33, OSC3H50 and OSC3H37 genes in rice under salt stress. Pak. J. Bot, 42(6), pp.4003-4009.	Kumari et al., 2021					GRF	3						Os01g0626400	1.24229	0.0326959	WRKY	OsWRKY11	Other	Xie Z, Zhang ZL, Zou X, Huang J, Ruas P, Thompson D, Shen QJ.Annotations and Functional Analyses of the Rice WRKY Gene Superfamily Reveal Positive and Negative Regulators of Abscisic Acid Signaling in Aleurone Cells 2005Plant Physiol.137 (1)176-189		Kumari et al., 2021				bHLH	5
Os09g0522200	-2.77867	0.0421572	ERF	OsDREB1A	Other	Dubouzet,J.G., Sakuma,Y., Ito,Y., Kasuga,M., Dubouzet,E.G., Miura,S., Seki,M., Shinozaki,K. and Yamaguchi-Shinozaki,K.OsDREB genes in rice, Oryza sativa L., encode transcription activators that function in drought-, high-salt- and cold-responsive gene expression.2003Plant J.33(4)751-763	Kumari et al., 2021					C2H2	2						Os01g0808100	1.88087	0.0392159	bZIP	OsTGA2	Other	Moon, S.J., Park, H.J., Kim, T.H., Kang, J.W., Lee, J.Y., Cho, J.H., Lee, J.H., Park, D.S., Byun, M.O., Kim, B.G. and Shin, D., 2018. OsTGA2 confers disease resistance to rice against leaf blight by regulating expression levels of disease related genes via interaction with NH1. PloS one, 13(11), p.e0206910.		Kumari et al., 2021				bZIP	5
Os06g0728700	-2.16641	0.0211998	Myb/SANT	OsEPR1 (EARLY PHYTOCHROME RESPONSE 1))	Other (Heat stress)	Gélinas Bélanger, J., 2019. The expansion and diversification of the CCA1-LHY-RVE gene family in monocots and dicots (Doctoral dissertation, McGill University).	Kumari et al., 2021					C3H	2						Os01g0812000	2.34386	0.0180156	Myb/SANT; MYB	OsGAMYB	Other	Kaneko, M., Y. Inukai, M. Ueguchi-Tanaka, H. Itoh, T. Izawa, Y. Kobayashi, T. Hattori, A. Miyao, H. Hirochika, M. Ashikari, and M. MatsuokaLoss-of-function mutations of the rice GAMYB gene impair ƒ¿-amylase expression in aleurone and flower development.2004Plant Cell1633-44		Kumari et al., 2021				WRKY	6
Os07g0129700	1.17241	0.0277634	Homeodomain; TALE	OSH15	Yield	Sato, Y., N. Sentoku, Y. Miura, H. Hirochika, H. Kitano and M. MatsuokaLoss-of-function mutations in the rice homeobox gene OSH15 affect the architecture of internodes resulting in dwarf plants.1999EMBO J.18(4)992-1002	Kumari et al., 2021					ERF	2						Os01g0826400	1.65131	0.00246542	WRKY	OsWRKY24	Other	Zhang X., Rerksiri W., Liu A., Zhou X., Xiong H., Xiang J., Chen X., Xiong X.Transcriptome profile reveals heat response mechanism at molecular and metabolic levels in rice flag leaf.2013Gene530(2)185-92		Kumari et al., 2021				Homeodomain; HD-ZIP	4
Os08g0112700	-1.17414	0.0468728	MIKC	OsMADS26	Other	Khong, G.N., Pati, P.K., Richaud, F., Parizot, B., Bidzinski, P., Mai, C.D., Bès, M., Bourrié, I., Meynard, D., Beeckman, T. and Selvaraj, M.G., 2015. OsMADS26 negatively regulates resistance to pathogens and drought tolerance in rice. Plant Physiology, 169(4), pp.2935-2949.	Kumari et al., 2021					Myb	4						Os01g0927600	1.17294	0.0538992	ARF	OsARF4	Yield	Hu, Z., Lu, S.J., Wang, M.J., He, H., Sun, L., Wang, H., Liu, X.H., Jiang, L., Sun, J.L., Xin, X. and Kong, W., 2018. A novel QTL qTGW3 encodes the GSK3/SHAGGY-like kinase OsGSK5/OsSK41 that interacts with OsARF4 to negatively regulate grain size and weight in rice. Molecular Plant, 11(5), pp.736-749.		Kumari et al., 2021				SBP	4
Os01g0971800	2.42229	0.0234472	Myb/SANT; G2-like	OsPCL1	Other	Onai,K. and Ishiura,M.PHYTOCLOCK 1 encoding a novel GARP protein essential for the Arabidopsis circadian clock.2005Genes Cells10(10)963-972	Kumari et al., 2021					NAC; NAM	2						Os03g0650000	0.998324	0.0394138	YABBY	YAB2	Other	Sawa,S., Watanabe,K., Goto,K., Liu,Y.G., Shibata,D., Kanaya,E., Morita,E.H. and Okada,K.FILAMENTOUS FLOWER, a meristem and organ identity gene of Arabidopsis, encodes a protein with a zinc finger and HMG-related domains.1999Genes Dev.13(9)1079-1088		Kumari et al., 2021				AT-Hook	3
Os02g0643200	1.1683	0.0414345	YABBY	OsYAB4	OTHER	Liu, H.L., Xu, Y.Y., Xu, Z.H. and Chong, K., 2007. A rice YABBY gene, OsYABBY4, preferentially expresses in developing vascular tissue. Development genes and evolution, 217(9), pp.629-637.	Kumari et al., 2021					WRKY	3						Os03g0815100	1.70841	0.0454246	NAC; NAM	SNAC1	Other	Hu,H., Dai,M., Yao,J., Xiao,B., Li,X., Zhang,Q. and Xiong,L.Overexpressing a NAM, ATAF, and CUC (NAC) transcription factor enhances drought resistance and salt tolerance in rice2006Proc. Natl. Acad. Sci. U.S.A.103(35)12987-12992		Kumari et al., 2021				B3	4
Os03g0336200	1.76307	0.0492101	bZIP	RF2B	Other	Dai, S., Zhang, Z., Chen, S. and Beachy, R.N., 2004. RF2b, a rice bZIP transcription activator, interacts with RF2a and is involved in symptom development of rice tungro disease. Proceedings of the National Academy of Sciences, 101(2), pp.687-692.	Kumari et al., 2021					B3	1						Os03g0820400	1.60186	0.0438269	C2H2	ZFP 15	Other	Huang,J., Wang,J. and Zhang,H.Rice ZFP15 Gene Encoding for a Novel C2H2-type Zinc Finger Protein Lacking DLN box, is Regulated by Spike Development but not by Abiotic Stresses.2005Mol. Biol. Rep.32(3)177-183		Kumari et al., 2021				YABBY	3
Os09g0286600	-2.64022	0.0144089	AP2	Sub1C	Other	Singh, A., Singh, Y., Mahato, A.K., Jayaswal, P.K., Singh, S., Singh, R., Yadav, N., Singh, A.K., Singh, P.K., Singh, R. and Kumar, R., 2020. Allelic sequence variation in the Sub1A, Sub1B and Sub1C genes among diverse rice cultivars and its association with submergence tolerance. Scientific Reports, 10(1), pp.1-18.	Kumari et al., 2021					bHLH	1						Os03g0833300	1.20797	0.0521423	SBP	SPL6	Yield	Wang, Q.L., Sun, A.Z., Chen, S.T., Chen, L.S. and Guo, F.Q., 2018. SPL6 represses signalling outputs of ER stress in control of panicle cell death in rice. Nature plants, 4(5), pp.280-288.		Kumari et al., 2021				ARF	2
Os03g0820400	-2.97507	0.0168078	C2H2	ZFP 15	Other	Huang,J., Wang,J. and Zhang,H.Rice ZFP15 Gene Encoding for a Novel C2H2-type Zinc Finger Protein Lacking DLN box, is Regulated by Spike Development but not by Abiotic Stresses.2005Mol. Biol. Rep.32(3)177-183	Kumari et al., 2021					HSF	2						Os04g0517100	1.32947	0.00488691	MYB	OsMyb4	Other	E., Sauter,M., Wilford,R. and Kende,H.The electronic Plant Gene Register.1996Plant Physiol.112(3)1397-1400		Kumari et al., 2021				ERF	3
Os02g0638650	-1.55185	0.00975918	AP2	AP2/EREBP19	NA							MIKC	1						Os04g0536300	1.34609	0.0358733	YABBY	OsYABBY5	Other	Dai, M., Hu, Y., Zhao, Y., Liu, H. and Zhou, D.X., 2007. A WUSCHEL-LIKE HOMEOBOX gene represses a YABBY gene expression required for rice leaf development. Plant physiology, 144(1), pp.380-390.		Kumari et al., 2021				HD-ZIP	2
Os04g0550200	-1.04221	0.0522555	AP2	AP2/EREBP42	NA							TCP	1						Os04g0610400	2.74198	0.0415137	AP2	OsAP2-39	N response and yield	Nakano, T., Suzuki, K., Fujimura, T. and Shinshi, H., 2006. Genome-wide analysis of the ERF gene family in Arabidopsis and rice. Plant physiology, 140(2), pp.411-432.		Kumari et al., 2021				HSF	3
Os08g0454000	-1.3351	0.00363077	AP2	OsERF#012	NA							YABBY	1						Os05g0129700	1.27621	0.0185578	Homeodomain; TALE	OsKn2	Other	Postma-Haarsma AD, Rueb S, Scarpella E, den Besten W, Hoge JH, Meijer AH.Developmental regulation and downstream effects of the knox class homeobox genes Oskn2 and Oskn3 from rice.2002Plant Mol. Biol.48(4)423-441		Kumari et al., 2021				MADS box; MIKC	2
Os09g0287000	-2.23309	0.0489689	AP2	SUB1B	Submergence tolerance	Singh, A., Singh, Y., Mahato, A.K. et al. Allelic sequence variation in the Sub1A, Sub1B and Sub1C genes among diverse rice cultivars and its association with submergence tolerance. Sci Rep 10, 8621 (2020). https://doi.org/10.1038/s41598-020-65588-8						G2like	1						Os06g0728700	-1.70503	0.0174642	Myb/SANT	OsEPR1 (EARLY PHYTOCHROME RESPONSE 1))	Other (Heat stress)	Gélinas Bélanger, J., 2019. The expansion and diversification of the CCA1-LHY-RVE gene family in monocots and dicots (Doctoral dissertation, McGill University).		Kumari et al., 2021				TCR	2
Os03g0860100	-3.1239	0.0204603	AP2	OsERF83	Develop disease resistance	Tezuka D, Kawamata A, Kato H, Saburi W, Mori H, Imai R. The rice ethylene response factor OsERF83 positively regulates disease resistance to Magnaporthe oryzae. Plant Physiol Biochem. 2019 Feb;135:263-271. doi: 10.1016/j.plaphy.2018.12.017. Epub 2018 Dec 20. PMID: 30590260.						TBP	1						Os07g0160100	1.57262	0.0041142	YABBY	OsYAB1	Other	Jang S, Hur J, Kim SJ, Han MJ, Kim SR, An G.Ectopic expression of OsYAB1 causes extra stamens and carpels in rice.2004Plant Mol. Biol.56(1)133-143		Kumari et al., 2021				C2H2	3
Os02g0677300	-3.78117	0.0183685	AP2; ERF	OsDREB1G	Confers cold stress tolerance	Moon, S.J., Min, M.K., Kim, J., Kim, D.Y., Yoon, I.S., Kwon, T.R., Byun, M.O. and Kim, B.G., 2019. Ectopic expression of OsDREB1G, a member of the OsDREB1 subfamily, confers cold stress tolerance in rice. Frontiers in plant science, 10, p.297.													Os07g0605200	1.42882	0.0512483	MIKC	OsMADS18	Yield	Wang, F., Yano, K., Nagamatsu, S., Inari‐Ikeda, M., Koketsu, E., Hirano, K., Aya, K. and Matsuoka, M., 2020. Genome‐wide expression quantitative trait locus studies facilitate isolation of causal genes controlling panicle structure. The Plant Journal.		Kumari et al., 2021				C3H Zinc finger	1
Os02g0683500	1.41314	0.0454896	B3	RAV6	Related with leaf angle and seed size	Xiangqian Zhang, Jing Sun, Xiaofeng Cao, Xianwei Song, Epigenetic Mutation of RAV6 Affects Leaf Angle and Seed Size in Rice , Plant Physiology, Volume 169, Issue 3, November 2015, Pages 2118–2128, https://doi.org/10.1104/pp.15.00836													Os08g0408500	1.24819	0.0359229	AP2	OsERF48	Other	Jung, H., Chung, P.J., Park, S.H., Redillas, M.C.F.R., Kim, Y.S., Suh, J.W. and Kim, J.K., 2017. Overexpression of Os ERF 48 causes regulation of Os CML 16, a calmodulin‐like protein gene that enhances root growth and drought tolerance. Plant biotechnology journal, 15(10), pp.1295-1308.		Kumari et al., 2021				CG-1	1
Os08g0524800	1.00466	0.00244452	bHLH	OsbHLH091	NA														Os08g0531600	1.07676	0.023743	SBP	SPL16	Yield	Wang, S., Wu, K., Yuan, Q., Liu, X., Liu, Z., Lin, X., Zeng, R., Zhu, H., Dong, G., Qian, Q. and Zhang, G., 2012. Control of grain size, shape and quality by OsSPL16 in rice. Nature genetics, 44(8), p.950.		Kumari et al., 2021				EIN3	1
Os03g0796900	0.999082	0.0478353	bZIP	OsZIP33	NA														Os09g0286600	-1.70901	0.00672736	AP2	Sub1C	Other	Singh, A., Singh, Y., Mahato, A.K., Jayaswal, P.K., Singh, S., Singh, R., Yadav, N., Singh, A.K., Singh, P.K., Singh, R. and Kumar, R., 2020. Allelic sequence variation in the Sub1A, Sub1B and Sub1C genes among diverse rice cultivars and its association with submergence tolerance. Scientific Reports, 10(1), pp.1-18.		Kumari et al., 2021				G2-like	2
Os10g0480200	1.68784	0.0216855	bZIP; Homeodomain; HD-ZIP	OsHB2	NA														Os09g0522000	2.60409	0.00397071	ERF	OsDREB1	Other	Moon, S.J., Min, M.K., Kim, J., Kim, D.Y., Yoon, I.S., Kwon, T.R., Byun, M.O. and Kim, B.G., 2019. Ectopic expression of OsDREB1G, a member of the OsDREB1 subfamily, confers cold stress tolerance in rice. Frontiers in plant science, 10, p.297.		Kumari et al., 2021				GRAS	1
Os12g0612700	1.46819	0.0087692	bZIP; Homeodomain; HD-ZIP	Oshox33	accelerates leaf senescence	Luan W, Shen A, Jin Z, Song S, Li Z, Sha A. Knockdown of OsHox33, a member of the class III homeodomain-leucine zipper gene family, accelerates leaf senescence in rice. Sci China Life Sci. 2013 Dec;56(12):1113-23. doi: 10.1007/s11427-013-4565-2. Epub 2013 Dec 5. PMID: 24302292.													Os09g0522200	2.1333	0.037634	ERF	OsDREB1A	Other	Dubouzet,J.G., Sakuma,Y., Ito,Y., Kasuga,M., Dubouzet,E.G., Miura,S., Seki,M., Shinozaki,K. and Yamaguchi-Shinozaki,K.OsDREB genes in rice, Oryza sativa L., encode transcription activators that function in drought-, high-salt- and cold-responsive gene expression.2003Plant J.33(4)751-763		Kumari et al., 2021				LOB	1
Os03g0437200	-2.29991	0.0172133	C2H2	ZFP36	abscisic acid-induced antioxidant defence and oxidative stress tolerance	Zhang H, Liu Y, Wen F, Yao D, Wang L, Guo J, Ni L, Zhang A, Tan M, Jiang M. A novel rice C2H2-type zinc finger protein, ZFP36, is a key player involved in abscisic acid-induced antioxidant defence and oxidative stress tolerance in rice. J Exp Bot. 2014 Nov;65(20):5795-809. doi: 10.1093/jxb/eru313. Epub 2014 Jul 28. PMID: 25071223; PMCID: PMC4203119.													Os10g0562900	1.89285	0.00513031	AP2	DERF12	Other	Eoghan King. Phenotypic and molecular responses of rice to Burkholderia s.l. species. Vegetal Biology. Université Montpellier, 2019. English. ffNNT : 2019MONTG079ff. fftel-02611007f		Kumari et al., 2021				MIKC	1
Os05g0195200	-1.65938	0.00909596	C3H	OsTZF1	Delayed Senescence and Stress Tolerance	Asad Jan, Kyonoshin Maruyama, Daisuke Todaka, Satoshi Kidokoro, Mitsuru Abo, Etsuro Yoshimura, Kazuo Shinozaki, Kazuo Nakashima, Kazuko Yamaguchi-Shinozaki, OsTZF1, a CCCH-Tandem Zinc Finger Protein, Confers Delayed Senescence and Stress Tolerance in Rice by Regulating Stress-Related Genes , Plant Physiology, Volume 161, Issue 3, March 2013, Pages 1202–1216, https://doi.org/10.1104/pp.112.205385													Os11g0184900	-1.47669	0.0175445	NAC; NAM	OsNAC5	Yield	Todaka D., Nakashima K., Shinozaki K., Kazuko Yamaguchi-ShinozakiToward understanding transcriptional regulatory networks in abiotic stress responses and tolerance in rice.2012Rice (N Y)56		Kumari et al., 2021				WOX	1
Os04g0572400	-3.09185	0.0395622	ERF	DREB1E	Invlolved in cold responsive gene expression	Yusuke Ito, Koji Katsura, Kyonoshin Maruyama, Teruaki Taji, Masatomo Kobayashi, Motoaki Seki, Kazuo Shinozaki, Kazuko Yamaguchi-Shinozaki, Functional Analysis of Rice DREB1/CBF-type Transcription Factors Involved in Cold-responsive Gene Expression in Transgenic Rice, Plant and Cell Physiology, Volume 47, Issue 1, January 2006, Pages 141–153, https://doi.org/10.1093/pcp/pci230													Os12g0122000	1.01464	0.0358111	GRAS	OsSCR	Other	Tian C, Wan P, Sun S, Li J, Chen M.Genome-wide analysis of the GRAS gene family in rice and Arabidopsis.2004Plant Mol. Biol.54519-532		Kumari et al., 2021				ZF-HD	1
Os06g0348800	-2.57616	0.00339866	G2-like	OsGLK1	Induces Chloroplast Development in Non-Green Rice Cells	Nakamura, H., Muramatsu, M., Hakata, M., Ueno, O., Nagamura, Y., Hirochika, H., Takano, M., & Ichikawa, H. (2009). Ectopic overexpression of the transcription factor OsGLK1 induces chloroplast development in non-green rice cells. Plant & cell physiology, 50(11), 1933–1949. https://doi.org/10.1093/pcp/pcp138													Os06g0222400	1.06091	0.0361741	AP2	AP2/EREBP105	NA							TBP	1
Os02g0776900	2.5233	0.000480979	GRF	OsGRF1	Heading date	LUO, A.D., LIU, L., TANG, Z.S., BAI, X.Q., CAO, S.Y. and CHU, C.C., 2005. Down‐regulation of OsGRF1 gene in rice rhd1 mutant results in reduced heading date. Journal of Integrative Plant Biology, 47(6), pp.745-752.													Os06g0223100	-1.00515	0.0188747	AP2	ERF13	Lateral root inhibition	Lv, B., Wei, K., Hu, K., Tian, T., Zhang, F., Yu, Z., Zhang, D., Su, Y., Sang, Y., Zhang, X. and Ding, Z., 2021. MPK14-mediated auxin signaling controls lateral root development via ERF13-regulated very-long-chain fatty acid biosynthesis. Molecular Plant, 14(2), pp.285-297.
Os06g0204800	-1.42829	0.0104793	GRF	OsGRF2	NA														Os07g0674800	2.48806	0.035209	AP2	OsERF67	NA
Os12g0484900	2.85133	0.0461676	GRF	OsGRF7	Modulates Plant Architecture	Yunping Chen, Zhiwu Dan, Feng Gao, Pian Chen, Fengfeng Fan, Shaoqing Li, Rice GROWTH-REGULATING FACTOR7 Modulates Plant Architecture through Regulating GA and Indole-3-Acetic Acid Metabolism, Plant Physiology, Volume 184, Issue 1, September 2020, Pages 393–406, https://doi.org/10.1104/pp.20.00302													Os01g0200600	1.65352	0.00878641	AP2	ERF39	NA
Os06g0207966	1.02074	0.0463411	Homeodomain	Os06g0207966	NA														Os01g0657400	1.07127	0.0455164	AP2	ERF54	NA
Os09g0526200	1.18738	0.0154441	Homeodomain	GL2-6	NA														Os01g0797600	1.82599	0.04848	AP2	OsAP37	Affects salt induced death	Mao, C., Ding, J., Zhang, B., Xi, D. and Ming, F., 2018. Os NAC 2 positively affects salt‐induced cell death and binds to the Os AP 37 and Os COX 11 promoters. The Plant Journal, 94(3), pp.454-468.
Os04g0541700	-2.87604	0.0353375	Homeodomain; HD-ZIP	Oshox22	Abiotic stress	Bhattacharjee, A., Khurana, J.P. and Jain, M., 2016. Characterization of rice homeobox genes, OsHOX22 and OsHOX24, and over-expression of OsHOX24 in transgenic Arabidopsis suggest their role in abiotic stress response. Frontiers in plant science, 7, p.627.													Os02g0657000	1.17847	0.02277	AP2	ARAG1	Seed germination and drought tolerance	Zhao, L., Hu, Y., Chong, K., & Wang, T. (2010). ARAG1, an ABA-responsive DREB gene, plays a role in seed germination and drought tolerance of rice. Annals of botany, 105(3), 401–409. https://doi.org/10.1093/aob/mcp303
Os10g0575600	1.90513	0.0217075	Homeodomain; HD-ZIP	GL2-3	NA														Os03g0183300	2.27368	0.0515698	AP2	OsBIERF4	Disease resistance and abiotic resistance	Cao, Y., Song, F., Goodman, R.M. and Zheng, Z., 2006. Molecular characterization of four rice genes encoding ethylene-responsive transcriptional factors and their expressions in response to biotic and abiotic stress. Journal of plant physiology, 163(11), pp.1167-1178.
Os07g0178600	1.11163	0.0402795	HSF	OsHSF5	NA														Os03g0341000	-1.60631	0.0458046	AP2	AP2/EREBP30	NA
Os09g0526600	-2.35177	0.0344005	HSF	OsHSF24	NA														Os04g0653600	1.13084	0.0285535	AP2	PLT1	regulate columella tiers and cells	Peng Li, Hongwei Xue, Structural characterization and expression pattern analysis of the rice PLT gene family, Acta Biochimica et Biophysica Sinica, Volume 43, Issue 9, September 2011, Pages 688–697, https://doi.org/10.1093/abbs/gmr068
Os09g0106700	-2.06855	0.0163118	Myb/SANT	R2R3-MYB	Oxidative stress	Upadhyaya, G., Das, A. and Ray, S., 2021. A rice R2R3‐MYB (OsC1) transcriptional regulator improves oxidative stress tolerance by modulating anthocyanin biosynthesis. Physiologia Plantarum, 173(4), pp.2334-2349.													Os04g0669200	1.89735	0.0476152	AP2	OsDLN126	NA
Os03g0119966	-1.37005	0.0509061	NAC; NAM	ONAC054	Leaf Senescence	Yasuhito Sakuraba, Dami Kim, Su-Hyun Han, Suk-Hwan Kim, Weilan Piao, Shuichi Yanagisawa, Gynheung An, Nam-Chon Paek, Multilayered Regulation of Membrane-Bound ONAC054 Is Essential for Abscisic Acid-Induced Leaf Senescence in Rice, The Plant Cell, Volume 32, Issue 3, March 2020, Pages 630–649, https://doi.org/10.1105/tpc.19.00569													Os08g0454000	1.75496	0.00372318	AP2	OsDERF1	Ethylene synthesis and drought tolerance	Wan, L., Zhang, J., Zhang, H., Zhang, Z., Quan, R., Zhou, S. and Huang, R., 2011. Transcriptional activation of OsDERF1 in OsERF3 and OsAP2-39 negatively modulates ethylene synthesis and drought tolerance in rice. PloS one, 6(9), p.e25216.
Os10g0532000	1.55948	0.0444269	NAC; NAM	OsSWN4	Zhong R, Lee C, McCarthy RL, Reeves CK, Jones EG, Ye ZH. Transcriptional activation of secondary wall biosynthesis by rice and maize NAC and MYB transcription factors. Plant Cell Physiol. 2011 Oct;52(10):1856-71. doi: 10.1093/pcp/pcr123. Epub 2011 Sep 8. PMID: 21908441.														Os09g0287000	-1.36846	0.0185167	AP2	SUB1B	Submergence tolerance	Singh, A., Singh, Y., Mahato, A.K. et al. Allelic sequence variation in the Sub1A, Sub1B and Sub1C genes among diverse rice cultivars and its association with submergence tolerance. Sci Rep 10, 8621 (2020). https://doi.org/10.1038/s41598-020-65588-8
Os10g0432300	1.42664	0.0186522	TBP	OsTBP2.2	Drought stress	Zhang, Y., Zhao, L., Xiao, H., Chew, J., Xiang, J., Qian, K. and Fan, X., 2020. Knockdown of a Novel Gene OsTBP2. 2 Increases Sensitivity to Drought Stress in Rice. Genes, 11(6), p.629.													Os03g0860100	-2.14285	0.0384354	AP2	OsERF83	Develop disease resistance	Tezuka D, Kawamata A, Kato H, Saburi W, Mori H, Imai R. The rice ethylene response factor OsERF83 positively regulates disease resistance to Magnaporthe oryzae. Plant Physiol Biochem. 2019 Feb;135:263-271. doi: 10.1016/j.plaphy.2018.12.017. Epub 2018 Dec 20. PMID: 30590260.
Os03g0785800	1.35315	0.0218525	TCP	OsPCF6	Cold tolerance	Wang, S.T., Sun, X.L., Hoshino, Y., Yu, Y., Jia, B., Sun, Z.W., Sun, M.Z., Duan, X.B. and Zhu, Y.M., 2014. MicroRNA319 positively regulates cold tolerance by targeting OsPCF6 and OsTCP21 in rice (Oryza sativa L.). PloS one, 9(3), p.e91357.													Os01g0236300	1.95877	0.0168714	ARF	OsARF1	Pleiotropic development	Okushima, Y., Mitina, I., Quach, H.L. and Theologis, A., 2005. AUXIN RESPONSE FACTOR 2 (ARF2): a pleiotropic developmental regulator. The Plant Journal, 43(1), pp.29-46.
Os04g0597300	1.43366	0.024645	WRKY	OsWRKY37	NA														Os01g0835600	1.02284	0.00344544	AT-Hook	Os01g0835600	NA
Os05g0183100	-1.15812	0.0423938	WRKY	OsWRKY67	Disease resistance	Vo, K.T., Kim, C.Y., Hoang, T.V., Lee, S.K., Shirsekar, G., Seo, Y.S., Lee, S.W., Wang, G.L. and Jeon, J.S., 2018. OsWRKY67 plays a positive role in basal and XA21-mediated resistance in rice. Frontiers in plant science, 8, p.2220.													Os06g0326000	-1.19416	0.0432369	AT-Hook	Os06g0326000	NA
Os01g0186000	-3.22807	0.0522554	WRKY	OsWRKY10	Pathogen resistance	Choi N, Im JH, Lee E, Lee J, Choi C, Park SR, Hwang DJ. WRKY10 transcriptional regulatory cascades in rice are involved in basal defense and Xa1-mediated resistance. J Exp Bot. 2020 Jun 22;71(12):3735-3748. doi: 10.1093/jxb/eraa135. PMID: 32227093.													Os11g0602200	0.994832	0.0297723	AT-Hook	OsSET41	NA
																			Os03g0622100	1.48911	0.0166639	B3	Os03g0622100	NA
																			Os10g0323000	1.24695	0.00795878	B3	Os10g0323000	NA
																			Os06g0677800	1.08566	0.0134179	B3; ARF	OsARF17	Interaction with plant RNA viruses	Zhang, H., Li, L., He, Y., Qin, Q., Chen, C., Wei, Z., Tan, X., Xie, K., Zhang, R., Hong, G. and Li, J., 2020. Distinct modes of manipulation of rice auxin response factor OsARF17 by different plant RNA viruses for infection. Proceedings of the National Academy of Sciences, 117(16), pp.9112-9121.
																			Os08g0520500	1.47557	0.0368886	B3; ARF	DLN216	NA
																			Os03g0802900	1.15919	0.0132291	bHLH	OsbHLH089	NA
																			Os06g0164400	1.02285	0.0498745	bHLH	OsbHLH108	NA
																			Os08g0490000	0.993225	0.0315596	bHLH	OsbHLH031	NA
																			Os09g0475400	1.23539	0.0335603	bHLH	OsBIM1	Regulate leaf angle	Tian Q, Luan J, Guo C, Shi X, Deng P, Zhou Z, Zhang W, Shen L. A bHLH protein, OsBIM1, positively regulates rice leaf angle by promoting brassinosteroid signaling. Biochem Biophys Res Commun. 2021 Nov 12;578:129-135. doi: 10.1016/j.bbrc.2021.09.035. Epub 2021 Sep 17. Erratum in: Biochem Biophys Res Commun. 2021 Dec 3;581:120. PMID: 34562652.
																			Os09g0455300	-1.03098	0.0539256	bHLH	qRT9	controlling root thickness and root length in upland rice	Li J, Han Y, Liu L, Chen Y, Du Y, Zhang J, Sun H, Zhao Q. qRT9, a quantitative trait locus controlling root thickness and root length in upland rice. J Exp Bot. 2015 May;66(9):2723-32. doi: 10.1093/jxb/erv076. Epub 2015 Mar 13. PMID: 25769309.
																			Os02g0128200	1.05521	0.0220027	bZIP	OsbZIP13	Drought stress	Mohanty, B.; Kitazumi, A.; Cheung, C.Y.M.; Lakshmanan, M.; de los Reyes, B.G.; Jang, I.C.; Lee, D.Y. Identification of candidate network hubs involved in metabolic adjustments of rice under drought stress by integrating transcriptome data and genome-scale metabolic network. Plant Sci. 2016, 242, 224–239
																			Os08g0176900	-1.81594	0.0399937	bZIP	OsbZIP64	NA
																			Os09g0280500	1.48129	0.0120276	bZIP	OsbZIP70	NA
																			Os12g0233800	1.39711	0.03546	bZIP	OsbZIP86	NA
																			Os01g0839100	2.00136	0.0503543	C2H2	ZFP179	Salt stress	Shu-Jing Sun, Shu-Qiao Guo, Xia Yang, Yong-Mei Bao, Hai-Juan Tang, Hui Sun, Ji Huang, Hong-Sheng Zhang, Functional analysis of a novel Cys2/His2-type zinc finger protein involved in salt tolerance in rice, Journal of Experimental Botany, Volume 61, Issue 10, June 2010, Pages 2807–2818, https://doi.org/10.1093/jxb/erq120
																			Os03g0437200	3.02414	0.0141752	C2H2	ZFP36	abscisic acid-induced antioxidant defence and oxidative stress tolerance	Zhang H, Liu Y, Wen F, Yao D, Wang L, Guo J, Ni L, Zhang A, Tan M, Jiang M. A novel rice C2H2-type zinc finger protein, ZFP36, is a key player involved in abscisic acid-induced antioxidant defence and oxidative stress tolerance in rice. J Exp Bot. 2014 Nov;65(20):5795-809. doi: 10.1093/jxb/eru313. Epub 2014 Jul 28. PMID: 25071223; PMCID: PMC4203119.
																			Os03g0191000	1.31435	0.0377675	CG-1	CaM-binding transcription factor	Defence signaling	Chung, JS., Koo, S.C., Jin, B.J. et al. Rice CaM-binding transcription factor (OsCBT) mediates defense signaling via transcriptional reprogramming. Plant Biotechnol Rep 14, 309–321 (2020). https://doi.org/10.1007/s11816-020-00603-y
																			Os09g0490200	1.21547	0.04261	EIN3	OsEIL3	NA
																			Os06g0165600	-2.38351	0.0227923	ERF	OsDREB1D	Cold and salt tolerance	Zhang Y, Chen C, Jin XF, Xiong AS, Peng RH, Hong YH, Yao QH, Chen JM. Expression of a rice DREB1 gene, OsDREB1D, enhances cold and high-salt tolerance in transgenic Arabidopsis. BMB Rep. 2009 Aug 31;42(8):486-92. doi: 10.5483/bmbrep.2009.42.8.486. PMID: 19712584.
																			Os01g0239000	-1.30064	0.0165727	G2-like	GLK2	Maize Golden2-like transcription factors boost rice chloroplast development, photosynthesis, and grain yield	Yeh SY, Lin HH, Chang YM, Chang YL, Chang CK, Huang YC, Ho YW, Lin CY, Zheng JZ, Jane WN, Ng CY, Lu MY, Lai IL, To KY, Li WH, Ku MSB. Maize Golden2-like transcription factors boost rice chloroplast development, photosynthesis, and grain yield. Plant Physiol. 2022 Jan 20;188(1):442-459. doi: 10.1093/plphys/kiab511. Erratum in: Plant Physiol. 2021 Dec 29;: PMID: 34747472.
																			Os06g0348800	-2.08414	0.00553455	G2-like	OsGLK1	Induces Chloroplast Development in Non-Green Rice Cells	Nakamura, H., Muramatsu, M., Hakata, M., Ueno, O., Nagamura, Y., Hirochika, H., Takano, M., & Ichikawa, H. (2009). Ectopic overexpression of the transcription factor OsGLK1 induces chloroplast development in non-green rice cells. Plant & cell physiology, 50(11), 1933–1949. https://doi.org/10.1093/pcp/pcp138
																			Os06g0208100	-2.98989	0.0374949	HD-ZIP	Roc8	Modulation of leaf rolling	Xu, Y., Kong, W., Wang, F., Wang, J., Tao, Y., Li, W., Chen, Z., Fan, F., Jiang, Y., Zhu, Q.H. and Yang, J., 2021. Heterodimer formed by ROC8 and ROC5 modulates leaf rolling in rice. Plant biotechnology journal, 19(12), pp.2662-2672.
																			Os07g0581700	2.00478	0.0458721	HD-ZIP	Oshox14	Panicle development	Shao, J., Haider, I., Xiong, L., Zhu, X., Hussain, R.M.F., Övernäs, E., Meijer, A.H., Zhang, G., Wang, M., Bouwmeester, H.J. and Ouwerkerk, P.B., 2018. Functional analysis of the HD-Zip transcription factor genes Oshox12 and Oshox14 in rice. PLoS One, 13(7), p.e0199248.
																			Os05g0562400	1.56757	0.0361448	Homeodomain	Os05g0562400	NA
																			Os03g0170600	1.24895	0.0203232	Homeodomain; HD-ZIP	Oshox21	NA
																			Os03g0231000	-1.46081	0.0348879	Homeodomain; HD-ZIP	OsHox19	NA
																			Os05g0530400	1.31616	0.0387386	HSF	OsSPL7	Stress response	Hoang, T.V., Vo, K.T.X., Rahman, M.M., Choi, S.H. and Jeon, J.S., 2019. Heat stress transcription factor OsSPL7 plays a critical role in reactive oxygen species balance and stress responses in rice. Plant Science, 289, p.110273.
																			Os08g0546800	-2.28759	0.0380139	HSF	OsHsfB2b	Drought and salt tolerance	Xiang, J., Ran, J., Zou, J., Zhou, X., Liu, A., Zhang, X., Peng, Y., Tang, N., Luo, G. and Chen, X., 2013. Heat shock factor OsHsfB2b negatively regulates drought and salt tolerance in rice. Plant cell reports, 32(11), pp.1795-1806.
																			Os09g0526600	-1.43242	0.0267136	HSF	OsHSF24	NA
																			Os11g0106900	-1.56509	0.00487164	LOB	LBD11-1	NA
																			Os02g0682200	1.24499	0.0115651	MADS box; MIKC	OsMADS6	Flower development	Juhong Tao, Wanqi Liang, Gynheung An, Dabing Zhang, OsMADS6 Controls Flower Development by Activating Rice FACTOR OF DNA METHYLATION LIKE1 , Plant Physiology, Volume 177, Issue 2, June 2018, Pages 713–727, https://doi.org/10.1104/pp.18.00017
																			Os12g0621100	1.4418	0.0191652	MADS box; MIKC	OsYAB5	NA
																			Os02g0796500	1.37484	0.0446299	Myb/SANT	OsRR18	NA
																			Os03g0224200	1.36411	0.0186784	Myb/SANT	OsRR19	NA
																			Os03g0325500	1.93196	0.0015476	Myb/SANT	DLN85	NA
																			Os07g0438800	2.15438	0.00359614	Myb/SANT	OsPHR2	Phosphate accumulation	Zhou, J., Jiao, F., Wu, Z., Li, Y., Wang, X., He, X., Zhong, W., & Wu, P. (2008). OsPHR2 is involved in phosphate-starvation signaling and excessive phosphate accumulation in shoots of plants. Plant physiology, 146(4), 1673–1686. https://doi.org/10.1104/pp.107.111443
																			Os10g0561400	1.24395	0.0160286	Myb/SANT	MYBS3	Chin-Fen Su, Yi-Chieh Wang, Tsai-Hung Hsieh, Chung-An Lu, Tung-Hai Tseng, Su-May Yu, A Novel MYBS3-Dependent Pathway Confers Cold Tolerance in Rice , Plant Physiology, Volume 153, Issue 1, May 2010, Pages 145–158, https://doi.org/10.1104/pp.110.153015
																			Os06g0101800	1.51914	0.050969	NAC; NAM	ONAC019	Biotic stress responsive	Lin, R., Zhao, W., Meng, X., Wang, M. and Peng, Y., 2007. Rice gene OsNAC19 encodes a novel NAC-domain transcription factor and responds to infection by Magnaporthe grisea. Plant science, 172(1), pp.120-130.
																			Os06g0530400	1.39192	0.00225316	NAC; NAM	OsNAC7	NA
																			Os07g0683200	2.65337	0.0171697	NAC; NAM	NAC103	Modulation of unfolded protein	Sun, L., Yang, Z.T., Song, Z.T., Wang, M.J., Sun, L., Lu, S.J. and Liu, J.X., 2013. The plant‐specific transcription factor gene NAC 103 is induced by b ZIP 60 through a new cis‐regulatory element to modulate the unfolded protein response in A rabidopsis. The Plant Journal, 76(2), pp.274-286.
																			Os08g0157900	1.38851	0.0410825	NAC; NAM	OsNTL2	Other
																			Os01g0292900	2.01522	0.000735356	SBP	SPL1	NA
																			Os02g0174100	1.52676	0.0385241	SBP	SPL4	Leaf function and senescence	Song, G., Kwon, C.T., Kim, S.H., Shim, Y., Lim, C., Koh, H.J., An, G., Kang, K. and Paek, N.C., 2018. The rice SPOTTED LEAF4 (SPL4) encodes a plant spastin that inhibits ROS accumulation in leaf development and functions in leaf senescence. Frontiers in plant science, 9.
																			Os10g0432300	1.04509	0.00600841	TBP	OsTBP2.2	Drought stress	Zhang, Y., Zhao, L., Xiao, H., Chew, J., Xiang, J., Qian, K. and Fan, X., 2020. Knockdown of a Novel Gene OsTBP2. 2 Increases Sensitivity to Drought Stress in Rice. Genes, 11(6), p.629.
																			Os01g0761100	1.85312	0.0076655	TCR	Os01g0761100	NA
																			Os07g0176200	1.57507	0.00881774	TCR	TSO1-like CXC 2	NA
																			Os07g0684900	-1.63246	0.0238414	WOX	OsWOX11	Crown root development	Zhang, T., Li, R., Xing, J., Yan, L., Wang, R., & Zhao, Y. (2018). The YUCCA-Auxin-WOX11 Module Controls Crown Root Development in Rice. Frontiers in plant science, 9, 523. https://doi.org/10.3389/fpls.2018.00523
																			Os02g0181300	2.11163	0.0199529	WRKY	OsWRKY71	Rice defence response	Liu X, Bai X, Wang X, Chu C. OsWRKY71, a rice transcription factor, is involved in rice defense response. J Plant Physiol. 2007 Aug;164(8):969-79. doi: 10.1016/j.jplph.2006.07.006. Epub 2006 Aug 21. PMID: 16919842.
																			Os05g0474800	3.75092	0.000264495	WRKY	OsWRKY70	positive regulators of rice resistance to chewing herbivores	Ye, M., Glauser, G., Lou, Y., Erb, M., & Hu, L. (2019). Molecular Dissection of Early Defense Signaling Underlying Volatile-Mediated Defense Regulation and Herbivore Resistance in Rice. The Plant cell, 31(3), 687–698. https://doi.org/10.1105/tpc.18.00569
																			Os07g0680400	2.32832	0.0308222	WRKY	OsWRKY47	response to water deficit stress	Raineri J, Wang S, Peleg Z, Blumwald E, Chan RL. The rice transcription factor OsWRKY47 is a positive regulator of the response to water deficit stress. Plant Mol Biol. 2015 Jul;88(4-5):401-13. doi: 10.1007/s11103-015-0329-7. Epub 2015 May 9. PMID: 25957211.
																			Os01g0186000	-1.28288	0.0446949	WRKY	OsWRKY10	Pathogen resistance	Choi N, Im JH, Lee E, Lee J, Choi C, Park SR, Hwang DJ. WRKY10 transcriptional regulatory cascades in rice are involved in basal defense and Xa1-mediated resistance. J Exp Bot. 2020 Jun 22;71(12):3735-3748. doi: 10.1093/jxb/eraa135. PMID: 32227093.
																			Os05g0579300	-1.12963	0.0221707	ZF-HD	OsZHD6	NA
																			TF_ID	Geomean	p value	TF_family

## Sheet: Table S7
TableS7:Functional categorization of Transcription factors in Nidhi																			TableS7:Functional categorization of Transcription factors in Panvel1
RAP ID	Geomean	p value	TF_family	Gene Name	Traits	References													RAP ID	Geomean	p value	TF_family	Gene Name	Traits	References
Os04g0517100	-2.09939	0.00456024	MYB	OsMyb4	NUE	Kumari et al., 2021													Os01g0165000	1.25146	0.0353241	AP2; ERF	OsDREB2A	NUE	Kumari et al., 2021
Os02g0654700	-2.20657	0.0169748	AP2	ERF91	NUE	Kumari et al., 2021													Os01g0192000	1.57926	0.0497949	C3H Zinc finger	DOS	NUE	Kumari et al., 2021
Os03g0109400	1.44004	0.043121	bZIP; Homeodomain; HD-ZIP	HOX10	NUE	Kumari et al., 2021													Os01g0192300	-1.73747	0.00303965	Myb/SANT	OsMYB1R1	NUE	Kumari et al., 2021
Os05g0128200	-1.59968	0.031291	C3H Zinc finger	OsC3H33	NUE	Kumari et al., 2021													Os01g0626400	1.24229	0.0326959	WRKY	OsWRKY11	NUE	Kumari et al., 2021
Os09g0522200	-2.77867	0.0421572	ERF	OsDREB1A	NUE	Kumari et al., 2021													Os01g0808100	1.88087	0.0392159	bZIP	OsTGA2	NUE	Kumari et al., 2021
Os06g0728700	-2.16641	0.0211998	Myb/SANT	OsEPR1 (EARLY PHYTOCHROME RESPONSE 1))	NUE	Kumari et al., 2021													Os01g0812000	2.34386	0.0180156	Myb/SANT; MYB	OsGAMYB	NUE	Kumari et al., 2021
Os07g0129700	1.17241	0.0277634	Homeodomain; TALE	OSH15	NUE	Kumari et al., 2021													Os01g0826400	1.65131	0.00246542	WRKY	OsWRKY24	NUE	Kumari et al., 2021
Os08g0112700	-1.17414	0.0468728	MIKC	OsMADS26	NUE	Kumari et al., 2021													Os01g0927600	1.17294	0.0538992	ARF	OsARF4	NUE	Kumari et al., 2021
Os01g0971800	2.42229	0.0234472	Myb/SANT; G2-like	OsPCL1	NUE	Kumari et al., 2021													Os03g0650000	0.998324	0.0394138	YABBY	YAB2	NUE	Kumari et al., 2021
Os02g0643200	1.1683	0.0414345	YABBY	OsYAB4	NUE	Kumari et al., 2021													Os03g0815100	1.70841	0.0454246	NAC; NAM	SNAC1	NUE	Kumari et al., 2021
Os03g0336200	1.76307	0.0492101	bZIP	RF2B	NUE	Kumari et al., 2021													Os03g0820400	1.60186	0.0438269	C2H2	ZFP 15	NUE	Kumari et al., 2021
Os09g0286600	-2.64022	0.0144089	AP2	Sub1C	NUE	Kumari et al., 2021													Os03g0833300	1.20797	0.0521423	SBP	SPL6	NUE	Kumari et al., 2021
Os03g0820400	-2.97507	0.0168078	C2H2	ZFP 15	NUE	Kumari et al., 2021													Os04g0517100	1.32947	0.00488691	MYB	OsMyb4	NUE	Kumari et al., 2021
Os02g0638650	-1.55185	0.00975918	AP2	AP2/EREBP19	Novel														Os04g0536300	1.34609	0.0358733	YABBY	OsYABBY5	NUE	Kumari et al., 2021
Os04g0550200	-1.04221	0.0522555	AP2	AP2/EREBP42	Novel														Os04g0610400	2.74198	0.0415137	AP2	OsAP2-39	NUE	Kumari et al., 2021
Os08g0454000	-1.3351	0.00363077	AP2	OsERF#012	Novel														Os05g0129700	1.27621	0.0185578	Homeodomain; TALE	OsKn2	NUE	Kumari et al., 2021
Os09g0287000	-2.23309	0.0489689	AP2	SUB1B	Other	Singh, A., Singh, Y., Mahato, A.K. et al. Allelic sequence variation in the Sub1A, Sub1B and Sub1C genes among diverse rice cultivars and its association with submergence tolerance. Sci Rep 10, 8621 (2020). https://doi.org/10.1038/s41598-020-65588-8													Os06g0728700	-1.70503	0.0174642	Myb/SANT	OsEPR1 (EARLY PHYTOCHROME RESPONSE 1))	NUE	Kumari et al., 2021
Os03g0860100	-3.1239	0.0204603	AP2	OsERF83	Other	Tezuka D, Kawamata A, Kato H, Saburi W, Mori H, Imai R. The rice ethylene response factor OsERF83 positively regulates disease resistance to Magnaporthe oryzae. Plant Physiol Biochem. 2019 Feb;135:263-271. doi: 10.1016/j.plaphy.2018.12.017. Epub 2018 Dec 20. PMID: 30590260.													Os07g0160100	1.57262	0.0041142	YABBY	OsYAB1	NUE	Kumari et al., 2021
Os02g0677300	-3.78117	0.0183685	AP2; ERF	OsDREB1G	Other	Moon, S.J., Min, M.K., Kim, J., Kim, D.Y., Yoon, I.S., Kwon, T.R., Byun, M.O. and Kim, B.G., 2019. Ectopic expression of OsDREB1G, a member of the OsDREB1 subfamily, confers cold stress tolerance in rice. Frontiers in plant science, 10, p.297.													Os07g0605200	1.42882	0.0512483	MIKC	OsMADS18	NUE	Kumari et al., 2021
Os02g0683500	1.41314	0.0454896	B3	RAV6	Other	Xiangqian Zhang, Jing Sun, Xiaofeng Cao, Xianwei Song, Epigenetic Mutation of RAV6 Affects Leaf Angle and Seed Size in Rice , Plant Physiology, Volume 169, Issue 3, November 2015, Pages 2118–2128, https://doi.org/10.1104/pp.15.00836													Os08g0408500	1.24819	0.0359229	AP2	OsERF48	NUE	Kumari et al., 2021
Os08g0524800	1.00466	0.00244452	bHLH	OsbHLH091	Novel														Os08g0531600	1.07676	0.023743	SBP	SPL16	NUE	Kumari et al., 2021
Os03g0796900	0.999082	0.0478353	bZIP	OsZIP33	Novel														Os09g0286600	-1.70901	0.00672736	AP2	Sub1C	NUE	Kumari et al., 2021
Os10g0480200	1.68784	0.0216855	bZIP; Homeodomain; HD-ZIP	OsHB2	Novel														Os09g0522000	2.60409	0.00397071	ERF	OsDREB1	NUE	Kumari et al., 2021
Os12g0612700	1.46819	0.0087692	bZIP; Homeodomain; HD-ZIP	Oshox33	Other	Luan W, Shen A, Jin Z, Song S, Li Z, Sha A. Knockdown of OsHox33, a member of the class III homeodomain-leucine zipper gene family, accelerates leaf senescence in rice. Sci China Life Sci. 2013 Dec;56(12):1113-23. doi: 10.1007/s11427-013-4565-2. Epub 2013 Dec 5. PMID: 24302292.													Os09g0522200	2.1333	0.037634	ERF	OsDREB1A	NUE	Kumari et al., 2021
Os03g0437200	-2.29991	0.0172133	C2H2	ZFP36	Other	Zhang H, Liu Y, Wen F, Yao D, Wang L, Guo J, Ni L, Zhang A, Tan M, Jiang M. A novel rice C2H2-type zinc finger protein, ZFP36, is a key player involved in abscisic acid-induced antioxidant defence and oxidative stress tolerance in rice. J Exp Bot. 2014 Nov;65(20):5795-809. doi: 10.1093/jxb/eru313. Epub 2014 Jul 28. PMID: 25071223; PMCID: PMC4203119.													Os10g0562900	1.89285	0.00513031	AP2	DERF12	NUE	Kumari et al., 2021
Os05g0195200	-1.65938	0.00909596	C3H	OsTZF1	Other	Asad Jan, Kyonoshin Maruyama, Daisuke Todaka, Satoshi Kidokoro, Mitsuru Abo, Etsuro Yoshimura, Kazuo Shinozaki, Kazuo Nakashima, Kazuko Yamaguchi-Shinozaki, OsTZF1, a CCCH-Tandem Zinc Finger Protein, Confers Delayed Senescence and Stress Tolerance in Rice by Regulating Stress-Related Genes , Plant Physiology, Volume 161, Issue 3, March 2013, Pages 1202–1216, https://doi.org/10.1104/pp.112.205385													Os11g0184900	-1.47669	0.0175445	NAC; NAM	OsNAC5	NUE	Kumari et al., 2021
Os04g0572400	-3.09185	0.0395622	ERF	DREB1E	Other	Yusuke Ito, Koji Katsura, Kyonoshin Maruyama, Teruaki Taji, Masatomo Kobayashi, Motoaki Seki, Kazuo Shinozaki, Kazuko Yamaguchi-Shinozaki, Functional Analysis of Rice DREB1/CBF-type Transcription Factors Involved in Cold-responsive Gene Expression in Transgenic Rice, Plant and Cell Physiology, Volume 47, Issue 1, January 2006, Pages 141–153, https://doi.org/10.1093/pcp/pci230													Os12g0122000	1.01464	0.0358111	GRAS	OsSCR	NUE	Kumari et al., 2021
Os06g0348800	-2.57616	0.00339866	G2-like	OsGLK1	Other	Nakamura, H., Muramatsu, M., Hakata, M., Ueno, O., Nagamura, Y., Hirochika, H., Takano, M., & Ichikawa, H. (2009). Ectopic overexpression of the transcription factor OsGLK1 induces chloroplast development in non-green rice cells. Plant & cell physiology, 50(11), 1933–1949. https://doi.org/10.1093/pcp/pcp138													Os06g0222400	1.06091	0.0361741	AP2	AP2/EREBP105	Novel
Os02g0776900	2.5233	0.000480979	GRF	OsGRF1	Other	LUO, A.D., LIU, L., TANG, Z.S., BAI, X.Q., CAO, S.Y. and CHU, C.C., 2005. Down‐regulation of OsGRF1 gene in rice rhd1 mutant results in reduced heading date. Journal of Integrative Plant Biology, 47(6), pp.745-752.													Os06g0223100	-1.00515	0.0188747	AP2	ERF13	Other	Lv, B., Wei, K., Hu, K., Tian, T., Zhang, F., Yu, Z., Zhang, D., Su, Y., Sang, Y., Zhang, X. and Ding, Z., 2021. MPK14-mediated auxin signaling controls lateral root development via ERF13-regulated very-long-chain fatty acid biosynthesis. Molecular Plant, 14(2), pp.285-297.
Os06g0204800	-1.42829	0.0104793	GRF	OsGRF2	Novel														Os07g0674800	2.48806	0.035209	AP2	OsERF67	Novel
Os12g0484900	2.85133	0.0461676	GRF	OsGRF7	Other	Yunping Chen, Zhiwu Dan, Feng Gao, Pian Chen, Fengfeng Fan, Shaoqing Li, Rice GROWTH-REGULATING FACTOR7 Modulates Plant Architecture through Regulating GA and Indole-3-Acetic Acid Metabolism, Plant Physiology, Volume 184, Issue 1, September 2020, Pages 393–406, https://doi.org/10.1104/pp.20.00302													Os01g0200600	1.65352	0.00878641	AP2	ERF39	Novel
Os06g0207966	1.02074	0.0463411	Homeodomain	Os06g0207966	Novel														Os01g0657400	1.07127	0.0455164	AP2	ERF54	Novel
Os09g0526200	1.18738	0.0154441	Homeodomain	GL2-6	Novel														Os01g0797600	1.82599	0.04848	AP2	OsAP37	Other	Mao, C., Ding, J., Zhang, B., Xi, D. and Ming, F., 2018. Os NAC 2 positively affects salt‐induced cell death and binds to the Os AP 37 and Os COX 11 promoters. The Plant Journal, 94(3), pp.454-468.
Os04g0541700	-2.87604	0.0353375	Homeodomain; HD-ZIP	Oshox22	Other	Bhattacharjee, A., Khurana, J.P. and Jain, M., 2016. Characterization of rice homeobox genes, OsHOX22 and OsHOX24, and over-expression of OsHOX24 in transgenic Arabidopsis suggest their role in abiotic stress response. Frontiers in plant science, 7, p.627.													Os02g0657000	1.17847	0.02277	AP2	ARAG1	Other	Zhao, L., Hu, Y., Chong, K., & Wang, T. (2010). ARAG1, an ABA-responsive DREB gene, plays a role in seed germination and drought tolerance of rice. Annals of botany, 105(3), 401–409. https://doi.org/10.1093/aob/mcp303
Os10g0575600	1.90513	0.0217075	Homeodomain; HD-ZIP	GL2-3	Novel														Os03g0183300	2.27368	0.0515698	AP2	OsBIERF4	Other	Cao, Y., Song, F., Goodman, R.M. and Zheng, Z., 2006. Molecular characterization of four rice genes encoding ethylene-responsive transcriptional factors and their expressions in response to biotic and abiotic stress. Journal of plant physiology, 163(11), pp.1167-1178.
Os07g0178600	1.11163	0.0402795	HSF	OsHSF5	Novel														Os03g0341000	-1.60631	0.0458046	AP2	AP2/EREBP30	Novel
Os09g0526600	-2.35177	0.0344005	HSF	OsHSF24	Novel														Os04g0653600	1.13084	0.0285535	AP2	PLT1	Other	Peng Li, Hongwei Xue, Structural characterization and expression pattern analysis of the rice PLT gene family, Acta Biochimica et Biophysica Sinica, Volume 43, Issue 9, September 2011, Pages 688–697, https://doi.org/10.1093/abbs/gmr068
Os09g0106700	-2.06855	0.0163118	Myb/SANT	R2R3-MYB	Other	Upadhyaya, G., Das, A. and Ray, S., 2021. A rice R2R3‐MYB (OsC1) transcriptional regulator improves oxidative stress tolerance by modulating anthocyanin biosynthesis. Physiologia Plantarum, 173(4), pp.2334-2349.													Os04g0669200	1.89735	0.0476152	AP2	OsDLN126	Novel
Os03g0119966	-1.37005	0.0509061	NAC; NAM	ONAC054	Other	Yasuhito Sakuraba, Dami Kim, Su-Hyun Han, Suk-Hwan Kim, Weilan Piao, Shuichi Yanagisawa, Gynheung An, Nam-Chon Paek, Multilayered Regulation of Membrane-Bound ONAC054 Is Essential for Abscisic Acid-Induced Leaf Senescence in Rice, The Plant Cell, Volume 32, Issue 3, March 2020, Pages 630–649, https://doi.org/10.1105/tpc.19.00569													Os08g0454000	1.75496	0.00372318	AP2	OsDERF1	Other	Wan, L., Zhang, J., Zhang, H., Zhang, Z., Quan, R., Zhou, S. and Huang, R., 2011. Transcriptional activation of OsDERF1 in OsERF3 and OsAP2-39 negatively modulates ethylene synthesis and drought tolerance in rice. PloS one, 6(9), p.e25216.
Os10g0532000	1.55948	0.0444269	NAC; NAM	OsSWN4	Other	Zhong R, Lee C, McCarthy RL, Reeves CK, Jones EG, Ye ZH. Transcriptional activation of secondary wall biosynthesis by rice and maize NAC and MYB transcription factors. Plant Cell Physiol. 2011 Oct;52(10):1856-71. doi: 10.1093/pcp/pcr123. Epub 2011 Sep 8. PMID: 21908441.													Os09g0287000	-1.36846	0.0185167	AP2	SUB1B	Other	Singh, A., Singh, Y., Mahato, A.K. et al. Allelic sequence variation in the Sub1A, Sub1B and Sub1C genes among diverse rice cultivars and its association with submergence tolerance. Sci Rep 10, 8621 (2020). https://doi.org/10.1038/s41598-020-65588-8
Os10g0432300	1.42664	0.0186522	TBP	OsTBP2.2	Other	Zhang, Y., Zhao, L., Xiao, H., Chew, J., Xiang, J., Qian, K. and Fan, X., 2020. Knockdown of a Novel Gene OsTBP2. 2 Increases Sensitivity to Drought Stress in Rice. Genes, 11(6), p.629.													Os03g0860100	-2.14285	0.0384354	AP2	OsERF83	Other	Tezuka D, Kawamata A, Kato H, Saburi W, Mori H, Imai R. The rice ethylene response factor OsERF83 positively regulates disease resistance to Magnaporthe oryzae. Plant Physiol Biochem. 2019 Feb;135:263-271. doi: 10.1016/j.plaphy.2018.12.017. Epub 2018 Dec 20. PMID: 30590260.
Os03g0785800	1.35315	0.0218525	TCP	OsPCF6	Other	Wang, S.T., Sun, X.L., Hoshino, Y., Yu, Y., Jia, B., Sun, Z.W., Sun, M.Z., Duan, X.B. and Zhu, Y.M., 2014. MicroRNA319 positively regulates cold tolerance by targeting OsPCF6 and OsTCP21 in rice (Oryza sativa L.). PloS one, 9(3), p.e91357.													Os01g0236300	1.95877	0.0168714	ARF	OsARF1	Other	Okushima, Y., Mitina, I., Quach, H.L. and Theologis, A., 2005. AUXIN RESPONSE FACTOR 2 (ARF2): a pleiotropic developmental regulator. The Plant Journal, 43(1), pp.29-46.
Os04g0597300	1.43366	0.024645	WRKY	OsWRKY37	Novel														Os01g0835600	1.02284	0.00344544	AT-Hook	Os01g0835600	Novel
Os05g0183100	-1.15812	0.0423938	WRKY	OsWRKY67	Other	Vo, K.T., Kim, C.Y., Hoang, T.V., Lee, S.K., Shirsekar, G., Seo, Y.S., Lee, S.W., Wang, G.L. and Jeon, J.S., 2018. OsWRKY67 plays a positive role in basal and XA21-mediated resistance in rice. Frontiers in plant science, 8, p.2220.													Os06g0326000	-1.19416	0.0432369	AT-Hook	Os06g0326000	Novel
Os01g0186000	-3.22807	0.0522554	WRKY	OsWRKY10	Other	Choi N, Im JH, Lee E, Lee J, Choi C, Park SR, Hwang DJ. WRKY10 transcriptional regulatory cascades in rice are involved in basal defense and Xa1-mediated resistance. J Exp Bot. 2020 Jun 22;71(12):3735-3748. doi: 10.1093/jxb/eraa135. PMID: 32227093.													Os11g0602200	0.994832	0.0297723	AT-Hook	OsSET41	Novel
																			Os03g0622100	1.48911	0.0166639	B3	Os03g0622100	Novel
																			Os10g0323000	1.24695	0.00795878	B3	Os10g0323000	Novel
																			Os06g0677800	1.08566	0.0134179	B3; ARF	OsARF17	Other	Zhang, H., Li, L., He, Y., Qin, Q., Chen, C., Wei, Z., Tan, X., Xie, K., Zhang, R., Hong, G. and Li, J., 2020. Distinct modes of manipulation of rice auxin response factor OsARF17 by different plant RNA viruses for infection. Proceedings of the National Academy of Sciences, 117(16), pp.9112-9121.
																			Os08g0520500	1.47557	0.0368886	B3; ARF	DLN216	Novel
																			Os03g0802900	1.15919	0.0132291	bHLH	OsbHLH089	Novel
																			Os06g0164400	1.02285	0.0498745	bHLH	OsbHLH108	Novel
																			Os08g0490000	0.993225	0.0315596	bHLH	OsbHLH031	Novel
																			Os09g0475400	1.23539	0.0335603	bHLH	OsBIM1	Other	Tian Q, Luan J, Guo C, Shi X, Deng P, Zhou Z, Zhang W, Shen L. A bHLH protein, OsBIM1, positively regulates rice leaf angle by promoting brassinosteroid signaling. Biochem Biophys Res Commun. 2021 Nov 12;578:129-135. doi: 10.1016/j.bbrc.2021.09.035. Epub 2021 Sep 17. Erratum in: Biochem Biophys Res Commun. 2021 Dec 3;581:120. PMID: 34562652.
																			Os09g0455300	-1.03098	0.0539256	bHLH	qRT9	Other	Li J, Han Y, Liu L, Chen Y, Du Y, Zhang J, Sun H, Zhao Q. qRT9, a quantitative trait locus controlling root thickness and root length in upland rice. J Exp Bot. 2015 May;66(9):2723-32. doi: 10.1093/jxb/erv076. Epub 2015 Mar 13. PMID: 25769309.
																			Os02g0128200	1.05521	0.0220027	bZIP	OsbZIP13	Other	Mohanty, B.; Kitazumi, A.; Cheung, C.Y.M.; Lakshmanan, M.; de los Reyes, B.G.; Jang, I.C.; Lee, D.Y. Identification of candidate network hubs involved in metabolic adjustments of rice under drought stress by integrating transcriptome data and genome-scale metabolic network. Plant Sci. 2016, 242, 224–239
																			Os08g0176900	-1.81594	0.0399937	bZIP	OsbZIP64	Novel
																			Os09g0280500	1.48129	0.0120276	bZIP	OsbZIP70	Novel
																			Os12g0233800	1.39711	0.03546	bZIP	OsbZIP86	Novel
																			Os01g0839100	2.00136	0.0503543	C2H2	ZFP179	Other	Shu-Jing Sun, Shu-Qiao Guo, Xia Yang, Yong-Mei Bao, Hai-Juan Tang, Hui Sun, Ji Huang, Hong-Sheng Zhang, Functional analysis of a novel Cys2/His2-type zinc finger protein involved in salt tolerance in rice, Journal of Experimental Botany, Volume 61, Issue 10, June 2010, Pages 2807–2818, https://doi.org/10.1093/jxb/erq120
																			Os03g0437200	3.02414	0.0141752	C2H2	ZFP36	Other	Zhang H, Liu Y, Wen F, Yao D, Wang L, Guo J, Ni L, Zhang A, Tan M, Jiang M. A novel rice C2H2-type zinc finger protein, ZFP36, is a key player involved in abscisic acid-induced antioxidant defence and oxidative stress tolerance in rice. J Exp Bot. 2014 Nov;65(20):5795-809. doi: 10.1093/jxb/eru313. Epub 2014 Jul 28. PMID: 25071223; PMCID: PMC4203119.
																			Os03g0191000	1.31435	0.0377675	CG-1	CaM-binding transcription factor	Other	Chung, JS., Koo, S.C., Jin, B.J. et al. Rice CaM-binding transcription factor (OsCBT) mediates defense signaling via transcriptional reprogramming. Plant Biotechnol Rep 14, 309–321 (2020). https://doi.org/10.1007/s11816-020-00603-y
																			Os09g0490200	1.21547	0.04261	EIN3	OsEIL3	Novel
																			Os06g0165600	-2.38351	0.0227923	ERF	OsDREB1D	Other	Zhang Y, Chen C, Jin XF, Xiong AS, Peng RH, Hong YH, Yao QH, Chen JM. Expression of a rice DREB1 gene, OsDREB1D, enhances cold and high-salt tolerance in transgenic Arabidopsis. BMB Rep. 2009 Aug 31;42(8):486-92. doi: 10.5483/bmbrep.2009.42.8.486. PMID: 19712584.
																			Os01g0239000	-1.30064	0.0165727	G2-like	GLK2	Other	Yeh SY, Lin HH, Chang YM, Chang YL, Chang CK, Huang YC, Ho YW, Lin CY, Zheng JZ, Jane WN, Ng CY, Lu MY, Lai IL, To KY, Li WH, Ku MSB. Maize Golden2-like transcription factors boost rice chloroplast development, photosynthesis, and grain yield. Plant Physiol. 2022 Jan 20;188(1):442-459. doi: 10.1093/plphys/kiab511. Erratum in: Plant Physiol. 2021 Dec 29;: PMID: 34747472.
																			Os06g0348800	-2.08414	0.00553455	G2-like	OsGLK1	Other	Nakamura, H., Muramatsu, M., Hakata, M., Ueno, O., Nagamura, Y., Hirochika, H., Takano, M., & Ichikawa, H. (2009). Ectopic overexpression of the transcription factor OsGLK1 induces chloroplast development in non-green rice cells. Plant & cell physiology, 50(11), 1933–1949. https://doi.org/10.1093/pcp/pcp138
																			Os06g0208100	-2.98989	0.0374949	HD-ZIP	Roc8	Other	Xu, Y., Kong, W., Wang, F., Wang, J., Tao, Y., Li, W., Chen, Z., Fan, F., Jiang, Y., Zhu, Q.H. and Yang, J., 2021. Heterodimer formed by ROC8 and ROC5 modulates leaf rolling in rice. Plant biotechnology journal, 19(12), pp.2662-2672.
																			Os07g0581700	2.00478	0.0458721	HD-ZIP	Oshox14	Other	Shao, J., Haider, I., Xiong, L., Zhu, X., Hussain, R.M.F., Övernäs, E., Meijer, A.H., Zhang, G., Wang, M., Bouwmeester, H.J. and Ouwerkerk, P.B., 2018. Functional analysis of the HD-Zip transcription factor genes Oshox12 and Oshox14 in rice. PLoS One, 13(7), p.e0199248.
																			Os05g0562400	1.56757	0.0361448	Homeodomain	Os05g0562400	Novel
																			Os03g0170600	1.24895	0.0203232	Homeodomain; HD-ZIP	Oshox21	Novel
																			Os03g0231000	-1.46081	0.0348879	Homeodomain; HD-ZIP	OsHox19	Novel
																			Os05g0530400	1.31616	0.0387386	HSF	OsSPL7	Other	Hoang, T.V., Vo, K.T.X., Rahman, M.M., Choi, S.H. and Jeon, J.S., 2019. Heat stress transcription factor OsSPL7 plays a critical role in reactive oxygen species balance and stress responses in rice. Plant Science, 289, p.110273.
																			Os08g0546800	-2.28759	0.0380139	HSF	OsHsfB2b	Other	Xiang, J., Ran, J., Zou, J., Zhou, X., Liu, A., Zhang, X., Peng, Y., Tang, N., Luo, G. and Chen, X., 2013. Heat shock factor OsHsfB2b negatively regulates drought and salt tolerance in rice. Plant cell reports, 32(11), pp.1795-1806.
																			Os09g0526600	-1.43242	0.0267136	HSF	OsHSF24	Novel
																			Os11g0106900	-1.56509	0.00487164	LOB	LBD11-1	Novel
																			Os02g0682200	1.24499	0.0115651	MADS box; MIKC	OsMADS6	Other	Juhong Tao, Wanqi Liang, Gynheung An, Dabing Zhang, OsMADS6 Controls Flower Development by Activating Rice FACTOR OF DNA METHYLATION LIKE1 , Plant Physiology, Volume 177, Issue 2, June 2018, Pages 713–727, https://doi.org/10.1104/pp.18.00017
																			Os12g0621100	1.4418	0.0191652	MADS box; MIKC	OsYAB5	Novel
																			Os02g0796500	1.37484	0.0446299	Myb/SANT	OsRR18	Novel
																			Os03g0224200	1.36411	0.0186784	Myb/SANT	OsRR19	Novel
																			Os03g0325500	1.93196	0.0015476	Myb/SANT	DLN85	Novel
																			Os07g0438800	2.15438	0.00359614	Myb/SANT	OsPHR2	Other	Zhou, J., Jiao, F., Wu, Z., Li, Y., Wang, X., He, X., Zhong, W., & Wu, P. (2008). OsPHR2 is involved in phosphate-starvation signaling and excessive phosphate accumulation in shoots of plants. Plant physiology, 146(4), 1673–1686. https://doi.org/10.1104/pp.107.111443
																			Os10g0561400	1.24395	0.0160286	Myb/SANT	MYBS3	Other
																			Os06g0101800	1.51914	0.050969	NAC; NAM	ONAC019	Other	Lin, R., Zhao, W., Meng, X., Wang, M. and Peng, Y., 2007. Rice gene OsNAC19 encodes a novel NAC-domain transcription factor and responds to infection by Magnaporthe grisea. Plant science, 172(1), pp.120-130.
																			Os06g0530400	1.39192	0.00225316	NAC; NAM	OsNAC7	Novel
																			Os07g0683200	2.65337	0.0171697	NAC; NAM	NAC103	Other	Sun, L., Yang, Z.T., Song, Z.T., Wang, M.J., Sun, L., Lu, S.J. and Liu, J.X., 2013. The plant‐specific transcription factor gene NAC 103 is induced by b ZIP 60 through a new cis‐regulatory element to modulate the unfolded protein response in A rabidopsis. The Plant Journal, 76(2), pp.274-286.
																			Os08g0157900	1.38851	0.0410825	NAC; NAM	OsNTL2	Other
																			Os01g0292900	2.01522	0.000735356	SBP	SPL1	Novel
																			Os02g0174100	1.52676	0.0385241	SBP	SPL4	Other	Song, G., Kwon, C.T., Kim, S.H., Shim, Y., Lim, C., Koh, H.J., An, G., Kang, K. and Paek, N.C., 2018. The rice SPOTTED LEAF4 (SPL4) encodes a plant spastin that inhibits ROS accumulation in leaf development and functions in leaf senescence. Frontiers in plant science, 9.
																			Os10g0432300	1.04509	0.00600841	TBP	OsTBP2.2	Other	Zhang, Y., Zhao, L., Xiao, H., Chew, J., Xiang, J., Qian, K. and Fan, X., 2020. Knockdown of a Novel Gene OsTBP2. 2 Increases Sensitivity to Drought Stress in Rice. Genes, 11(6), p.629.
																			Os01g0761100	1.85312	0.0076655	TCR	Os01g0761100	Novel
																			Os07g0176200	1.57507	0.00881774	TCR	TSO1-like CXC 2	Novel
																			Os07g0684900	-1.63246	0.0238414	WOX	OsWOX11	Other	Zhang, T., Li, R., Xing, J., Yan, L., Wang, R., & Zhao, Y. (2018). The YUCCA-Auxin-WOX11 Module Controls Crown Root Development in Rice. Frontiers in plant science, 9, 523. https://doi.org/10.3389/fpls.2018.00523
																			Os02g0181300	2.11163	0.0199529	WRKY	OsWRKY71	Other	Liu X, Bai X, Wang X, Chu C. OsWRKY71, a rice transcription factor, is involved in rice defense response. J Plant Physiol. 2007 Aug;164(8):969-79. doi: 10.1016/j.jplph.2006.07.006. Epub 2006 Aug 21. PMID: 16919842.
																			Os05g0474800	3.75092	0.000264495	WRKY	OsWRKY70	Other	Ye, M., Glauser, G., Lou, Y., Erb, M., & Hu, L. (2019). Molecular Dissection of Early Defense Signaling Underlying Volatile-Mediated Defense Regulation and Herbivore Resistance in Rice. The Plant cell, 31(3), 687–698. https://doi.org/10.1105/tpc.18.00569
																			Os07g0680400	2.32832	0.0308222	WRKY	OsWRKY47	Other	Raineri J, Wang S, Peleg Z, Blumwald E, Chan RL. The rice transcription factor OsWRKY47 is a positive regulator of the response to water deficit stress. Plant Mol Biol. 2015 Jul;88(4-5):401-13. doi: 10.1007/s11103-015-0329-7. Epub 2015 May 9. PMID: 25957211.
																			Os01g0186000	-1.28288	0.0446949	WRKY	OsWRKY10	Other	Choi N, Im JH, Lee E, Lee J, Choi C, Park SR, Hwang DJ. WRKY10 transcriptional regulatory cascades in rice are involved in basal defense and Xa1-mediated resistance. J Exp Bot. 2020 Jun 22;71(12):3735-3748. doi: 10.1093/jxb/eraa135. PMID: 32227093.
																			Os05g0579300	-1.12963	0.0221707	ZF-HD	OsZHD6	Novel
																			TF_ID	Geomean	p value	TF_family

## Sheet: Table S8
			Supplementary TableS8 : Conserved motifs in the promoter regions of Nidhi urea DEGs, their TF family and gene ontology analysis									Conserved motifs in the promoter regions of Panvel urea DEGs, their TF family and gene ontology analysis
			S.N	Motifs	TF family	Go terms						S.N	Motifs	Tf family	Top 5 specific predictions
			1	GCGGCG	AP2EREBP	MF structural constituent of ribosome;CC cytosolic large ribosomal subunit;MF nucleotide binding;MF RNA binding;CC mitochondrial inner membrane						1	CGGCGG	AP2EREBP	MF structural constituent of ribosome MF nucleotide binding CC CUL4 RING ubiquitin ligase complex CC mitochondrial inner membrane BP embryonic development ending in seed dormancy
			2	CGGCGG	AP2EREBP	MF structural constituent of ribosome MF nucleotide binding CC CUL4 RING ubiquitin ligase complex CC mitochondrial inner membrane BP embryonic development ending in seed dormancy						2	GCGGCG	AP2EREBP	MF structural constituent of ribosome CC cytosolic large ribosomal subunit MF nucleotide binding MF RNA binding CC mitochondrial inner membrane
			3	CGCCGC	AP2EREBP	MF structural constituent of ribosome CC cytosolic large ribosomal subunit MF RNA binding MF nucleotide binding CC mitochondrial inner membrane						3	CGCCGC	AP2EREBP	MF structural constituent of ribosome CC cytosolic large ribosomal subunit MF RNA binding MF nucleotide binding CC mitochondrial inner membrane
			4	GGCGGC	AP2EREBP	BP translation MF structural constituent of ribosome CC CUL4 RING ubiquitin ligase complex CC cytosolic large ribosomal subunit MF DNA-dependent ATPase activity						4	CCGCCG	AP2EREBP	MF structural constituent of ribosome MF nucleotide binding CC CUL4 RING ubiquitin ligase complex CC mitochondrial inner membrane BP embryonic development ending in seed dormancy
			5	GCCGCC	AP2EREBP	BP translation MF structural constituent of ribosome CC cytosolic large ribosomal subunit CC CUL4 RING ubiquitin ligase complex MF helicase activity						5	GCCGCC	AP2EREBP	BP translation MF structural constituent of ribosome CC cytosolic large ribosomal subunit CC CUL4 RING ubiquitin ligase complex MF helicase activity
			6	CCGCCG	AP2EREBP	MF structural constituent of ribosome MF nucleotide binding CC CUL4 RING ubiquitin ligase complex CC mitochondrial inner membrane BP embryonic development ending in seed dormancy						6	GGCGGC	AP2EREBP	BP translation MF structural constituent of ribosome CC CUL4 RING ubiquitin ligase complex CC cytosolic large ribosomal subunit MF DNA-dependent ATPase activity
			7	CCGGCG	AP2EREBP	MF nucleotide binding MF structural constituent of ribosome CC chloroplast stroma CC mitochondrial inner membrane CC cytosolic large ribosomal subunit						7	CCGGCG	AP2EREBP	MF nucleotide binding MF structural constituent of ribosome CC chloroplast stroma CC mitochondrial inner membrane CC cytosolic large ribosomal subunit
			8	CGCCGG	AP2EREBP	MF nucleotide binding MF structural constituent of ribosome CC chloroplast stroma CC mitochondrial inner membrane CC cytosolic large ribosomal subunit						8	CGCCGG	AP2EREBP	MF nucleotide binding MF structural constituent of ribosome CC chloroplast stroma CC mitochondrial inner membrane CC cytosolic large ribosomal subunit
			9	GCGCCG	AP2EREBP	MF structural constituent of ribosome MF nucleotide binding CC cytosolic large ribosomal subunit MF RNA binding CC chloroplast stroma						9	TCGCCG	AP2EREBP	BP translation MF structural constituent of ribosome MF RNA binding CC chloroplast stroma CC mitochondrial inner membrane
			10	CGACGA	C2H2	CC chloroplast CC mitochondrion CC CUL4 RING ubiquitin ligase complex BP translation						10	CGACGA	TCP	CC chloroplast CC mitochondrion CC CUL4 RING ubiquitin ligase complex BP translation
			11	ACGACG	NAC	CC mitochondrion MF nucleotide binding CC chloroplast thylakoid membrane						11	GACGAC	bZIP	CC chloroplast CC mitochondrion CC mitochondrion MF nucleotide binding
			12	CGGCGC	AP2EREBP	MF structural constituent of ribosome MF nucleotide binding CC cytosolic large ribosomal subunit MF RNA binding CC chloroplast stroma						12	ACGACG	AP2EREBP	CC chloroplast thylakoid membrane
			13	GACGAC	C2H2	CC chloroplast CC mitochondrion						13	GCGCCG	AP2EREBP	MF structural constituent of ribosome MF nucleotide binding CC cytosolic large ribosomal subunit MF RNA binding CC chloroplast stroma
			14	CGGCGA	AP2EREBP	BP translation MF structural constituent of ribosome MF RNA binding CC chloroplast stroma CC mitochondrial inner membrane						14	CAGCAG	bZIP	BP translation CC mitochondrion MF structural constituent of ribosome CC chloroplast thylakoid membrane CC chloroplast stroma
			15	CCGCGG	AP2EREBP	CC chloroplast CC mitochondrion MF structural constituent of ribosome BP translation MF DNA-directed RNA polymerase activity						15	GGAGGA	AP2EREBP	CC chloroplast stroma CC mitochondrion MF ATP binding
			16	CGCGGC	AP2EREBP	CC mitochondrion MF structural constituent of ribosome BP translation CC chloroplast stroma CC cytosolic large ribosomal subunit						16	AGCAGC	NLP	CC mitochondrion CC chloroplast thylakoid membraneMF structural constituent of ribosome BP translation CC ribosome
			17	TCGCCG	LOBAS2	BP translation MF structural constituent of ribosome MF RNA binding CC chloroplast stroma CC mitochondrial inner membrane						17	CCGCGG	AP2EREBP	CC chloroplast CC mitochondrion MF structural constituent of ribosome BP translation MF DNA-directed RNA polymerase activity
			18	GCCGCG	AP2EREBP	CC mitochondrion MF structural constituent of ribosome BP translation CC chloroplast stroma CC cytosolic large ribosomal subunit						18	TCGTCG	C2H2	CC chloroplast CC mitochondrion CC CUL4 RING ubiquitin ligase complex BP translation
			19	ACGCCG	NAC	CC mitochondrial inner membrane MF structural constituent of ribosome MF RNA binding MF ATP-dependent helicase activity BP embryonic development ending in seed dormancy						19	GCCGGC	AP2EREBP	CC chloroplast BP translation MF structural constituent of ribosome CC cytosolic large ribosomal subunit CC mitochondrial inner membrane
			20	GCCGGC	AP2EREBP	BP translation MF structural constituent of ribosome CC cytosolic large ribosomal subunit CC mitochondrial inner membrane						20	CGGCGA	HMG	BP translation MF structural constituent of ribosome MF RNA binding CC chloroplast stroma CC mitochondrial inner membrane
			21	GGCGCC	AP2EREBP	CC chloroplast envelope MF structural constituent of ribosome CC ribosome BP DNA replication initiation MF nucleotide binding						21	CGCCGA	AP2EREBP	CC chloroplast BP translation MF structural constituent of ribosome CC mitochondrial inner membrane MF nucleotide binding
			22	GGCGGA	AP2EREBP	BP translation MF structural constituent of ribosome MF nucleotide binding CC mitochondrial inner membrane CC ribosome						22	CGGCGC	AP2EREBP	MF structural constituent of ribosome MF nucleotide binding CC cytosolic large ribosomal subunit MF RNA binding CC chloroplast stroma
			23	AGCAGC	NLP	CC mitochondrion CC chloroplast thylakoid membrane MF structural constituent of ribosome BP translation CC ribosome						23	GCCGCG	AP2EREBP	CC mitochondrion MF structural constituent of ribosome BP translation CC chloroplast stroma CC cytosolic large ribosomal subunit
			24	GCGGAG	AP2EREBP	BP translation MF structural constituent of ribosome CC chloroplast stroma CC ribosome CC chloroplast thylakoid membrane						24	GAGGAG	AP2EREBP	CC chloroplast thylakoid membrane CC mitochondrion BP xanthophyll biosynthetic process
			25	GCTCCG	C2C2gata	MF structural constituent of ribosome BP translation MF nucleotide binding MF monooxygenase activity CC chloroplast thylakoid membrane						25	CGTCGG	AP2EREBP	CC mitochondrion MF nucleotide binding CC CUL4 RING ubiquitin ligase complex BP embryonic development ending in seed dormancy CC chloroplast stroma
			26	ACGGCG	NAC	MF structural constituent of ribosome CC chloroplast envelope MF RNA binding CC chloroplast stroma CC mitochondrial inner membrane						26	GCAGCA	NLP	CC chloroplast thylakoid membrane MF structural constituent of ribosome BP translation CC mitochondrion CC ribosome
			27	TCGTCG	C2H2	CC chloroplast CC mitochondrion CC CUL4 RING ubiquitin ligase complex BP translation						27	GGCGGA	AP2EREBP	BP translation MF structural constituent of ribosome MF nucleotide binding CC mitochondrial inner membrane CC ribosome
			28	CAGCAG	NLP	BP translation CC mitochondrion MF structural constituent of ribosome CC chloroplast thylakoid membrane CC chloroplast stroma						28	CCAGCA	bZIP	CC mitochondrion CC chloroplast thylakoid membrane
			29	CGCCGA	AP2EREBP	CC chloroplast BP translation MF structural constituent of ribosome CC mitochondrial inner membrane MF nucleotide binding						29	ACGCCG	AP2EREBP	CC mitochondrial inner membrane MF structural constituent of ribosome MF RNA binding MF ATP-dependent helicase activity BP embryonic development ending in seed dormancy
			30	GGCGTC	bZIP	BP translation MF structural constituent of ribosome CC chloroplast envelope BP mitochondrial transport CC mitochondrial inner membrane						30	CGCGGC	AP2EREBP	CC mitochondrion MF structural constituent of ribosome BP translation CC chloroplast stroma
			31	CGGTGG	AP2EREBP	CC chloroplast CC mitochondrion						31	CGTCGC	bZIP	CC mitochondrion BP translation CC chloroplast stroma MF structural constituent of ribosome CC chloroplast envelope
			32	CTCGCC	C3H	CC chloroplast CC ribosome BP DNA replication initiation CC mitochondrial inner membrane MF structural constituent of ribosome						32	GGCGCC	AP2EREBP	CC chloroplast envelope MF structural constituent of ribosome CC ribosome BP DNA replication initiation MF nucleotide binding
			33	TCCGGC	LOBAS2	CC chloroplast MF nucleotide binding CC mitochondrial inner membrane BP response to cadmium ion MF structural constituent of ribosome						33	GGCGTC	AP2EREBP	BP translation MF structural constituent of ribosome CC chloroplast envelope BP mitochondrial transport CC mitochondrial inner membrane
			34	CGGCGT	AP2EREBP	CC mitochondrial inner membrane MF structural constituent of ribosome MF RNA binding MF ATP-dependent helicase activity BP mitochondrial transport						34	CCGACG	AP2EREBP	CC mitochondrion MF nucleotide binding CC CUL4 RING ubiquitin ligase complex BP embryonic development ending in seed dormancy CC chloroplast stroma
			35	GGAGGA	MYB	CC chloroplast stroma CC mitochondrion MF ATP binding						35	CTCCAG	C2H2	CC mitoch ondrion MF structural constituent of ribosome BP translation CC chloroplast thylakoid membrane CC ribosome
			36	CCCGGC	NAC	CC chloroplast MF nucleotide binding CC mitochondrial inner membrane BP translation						36	CCGTCG	C2H2	CC mitochondrion MF nucleotide binding CC CUL4 RING ubiquitin ligase complex CC chloroplast stroma BP embryonic development ending in seed dormancy
			37	TCGACG	AP2EREBP	CC chloroplast CC mitochondrion CC CUL4 RING ubiquitin ligase complex BP translation MF metal ion transmembrane transporter activity						37	CGCCGT	LOBAS2	MF structural constituent of ribosome CC chloroplast envelope MF RNA binding CC chloroplast stroma CC mitochondrial inner membrane
			38	CGTCGG	bZIP	CC mitochondrion MF nucleotide binding CC CUL4 RING ubiquitin ligase complex BP embryonic development ending in seed dormancy CC chloroplast stroma						38	GTCGTC	bZIP	CC chloroplast CC mitochondrion
			39	GCAGCA	NLP	CC chloroplast thylakoid membrane MF structural constituent of ribosome BP translation CC mitochondrion CC ribosome						39	GACGCC	bZIP	BP translationMF structural constituent of ribosome CC chloroplast envelope BP mitochondrial transport CC mitochondrial inner membrane
			40	GACGGC	AP2EREBP	BP translation MF structural constituent of ribosome CC chloroplast stroma CC mitochondrial inner membrane						40	GAGCAG	NA	BP translation MF structural constituent of ribosome CC chloroplast thylakoid membrane CC mitochondrion CC chloroplast stroma
			41	GGCGAG	ARF	CC chloroplast CC ribosome CC mitochondrial inner membrane BP DNA replication initiation MF structural constituent of ribosome						41	GTCGCC	bZIP	CC mitochondrion BP translation MF structural constituent of ribosome CC chloroplast envelope CC chloroplast stroma CC chloroplast CC mitochondrion
			42	CTCCGC	AP2EREBP	BP translation MF structural constituent of ribosome CC chloroplast stroma CC ribosome CC chloroplast thylakoid membrane						42	CAGCTG	bZIP	CC chloroplast CC mitochondrion
			43	CGCGCC	MYB	CC mitochondrion MF nucleotide binding BP DNA replication BP mismatch repair MF damaged DNA binding						43	AGGAGG	TCP	CC chloroplast
			44	CCGACG	bZIP	CC mitochondrion MF nucleotide binding CC CUL4 RING ubiquitin ligase complex BP embryonic development ending in seed dormancy CC chloroplast stroma						44	GCGGAG	AP2EREBP	BP translation MF structural constituent of ribosome CC chloroplast stroma CC ribosome CC chloroplast thylakoid membrane
			45	GCCGGA	LOBAS2	CC chloroplast MF nucleotide binding BP response to cadmium ion MF structural constituent of ribosome						45	TCGGCG	AP2EREBP	CC chloroplast BP translation MF structural constituent of ribosome CC mitochondrial inner membrane MF nucleotide binding
			46	CGCCGT	HMG	MF structural constituent of ribosome CC chloroplast envelope MF RNA binding CC chloroplast stroma CC mitochondrial inner membrane						46	AAGAAG	NAC	CC chloroplast thylakoid membrane BP transmembrane receptor protein tyrosine kinase signaling pathway MF protein serine/threonine kinase activity BP protein amino acid phosphorylation MF ATP binding
			47	GTCGTC	TCP	CC chloroplast CC mitochondrion						47	GCCGTC	AP2EREBP	BP translation MF structural constituent of ribosome CC mitochondrial inner membrane CC chloroplast stroma
			48	GGCTCC	TCP	CC mitochondrion CC chloroplast thylakoid membrane MF structural constituent of ribosome BP translation CC ribosome MF monooxygenase activity						48	AGGAGC	HSF	CC chloroplast thylakoid membrane CC mitochondrionMF structural constituent of ribosomeBP translationCC ribosome
			49	GAGGCG	AP2EREBP	MF structural constituent of ribosome BP translation CC ribosome BP embryonic development ending in seed dormancy CC chloroplast envelope						49	CTGCAG	C2H2	BP translation MF structural constituent of ribosome CC ribosome CC mitochondrion CC chloroplast thylakoid membrane
			50	TCGGCG	AP2EREBP	CC chloroplast BP translation MF structural constituent of ribosome CC mitochondrial inner membrane MF nucleotide binding						50	CTCGCC	C2H2	CC chloroplast CC ribosome BP DNA replication initiation CC mitochondrial inner membrane MF structural constituent of ribosome

## Sheet: Table S9
Supplementary Table S9 : miRNA of genotype Nidhi encoded by 45 DEGs									Supplementary Table S9 : Gene Ontology (GO) analysis of 45 DEGs coding miRNA of genotype Nidhi									Supplementary Table S9 :miRNA of genotype Panvel encoded by 57 DEGs							Supplementary Table S9 : Gene Ontology (GO) analysis of 57 DEGs coding miRNA of genotype Panvel1
miRNA	RAP ID	Geomean	P value	miRNA of Nidhi found in Kumari et al., 2021	Traits	Reference			GO ID	GO term	GO category	Hit number(Query)	Percentage in query	p-value	False discovery rate			RAP ID	Geomean	P values	miRNA				GO ID	GO term	GO category	Hit number(Query)	Percentage in query	p-value	False discovery rate
osa-miR1436	Os05g0125100	1.74533	0.0314539	osa-miR1436	Yield	Zhu, Q.H., Spriggs, A., Matthew, L., Fan, L., Kennedy, G., Gubler, F. and Helliwell, C., 2008. A diverse set of microRNAs and microRNA-like small RNAs in developing rice grains. Genome research, 18(9), pp.1456-1465.			GO:0008643	carbohydrate transport	Biological process	2	5.13	0.00991	0.02			Os01g0238500	-3.92298	0.0305209	osa-miRf10139-akr				GO:0002183	cytoplasmic translational initiation	Biological process	2	4.17	0.00195	0.0078
osa-miR1861c	Os02g0105900	1.11813	0.0357685	osa-miR1861c	Other	Wang, Y., Shen, D., Bo, S., Chen, H., Zheng, J., Zhu, Q.H., Cai, D., Helliwell, C. and Fan, L., 2010. Sequence variation and selection of small RNAs in domesticated rice. BMC evolutionary biology, 10(1), p.119.			GO:0008152	metabolic process	Biological process	3	7.69	0.03	0.02			Os01g0678100	-2.63978	0.0334776	osa-miRf10018-akr				GO:0001732	formation of translation initiation complex	Biological process	2	4.17	0.00195	0.0078
osa-miR1863	Os01g0636700	-2.23518	0.00233769	osa-miR1863	yield	Dai, Z., Wang, J., Zhu, M., Miao, X. and Shi, Z., 2016. OsMADS1 represses microRNA172 in elongation of palea/lemma development in rice. Frontiers in plant science, 7, p.1891.			GO:0016310	phosphorylation	Biological process	5	12.82	0.06	0.03			Os01g0871800	-1.95078	0.0526884	osa-miRf10407-akr				GO:0045492	xylan biosynthetic process	Biological process	2	4.17	0.00239	0.0078
osa-miR806h	Os01g0121600	-2.31638	0.0344075						GO:0007178	transmembrane receptor protein serine/threonine kinase signaling pathway	Biological process	2	5.13	0.07	0.03			Os01g0210900	-1.81536	0.0160377	osa-miR395f				GO:0016310	phosphorylation	Biological process	7	14.58	0.01	0.01
osa-miRf10355-akr	Os01g0133200	1.53863	0.0436254						GO:0055085	transmembrane transport	Biological process	3	7.69	0.32	0.06			Os01g0101200	-1.795	0.00881849	osa-miR1869				GO:0007018	microtubule-based movement	Biological process	2	4.17	0.02	0.01
osa-miRf10561-akr	Os01g0161300	-1.40631	0.0323067						GO:0006468	protein phosphorylation	Biological process	5	12.82	0.34	0.06			Os01g0392800	-1.58367	0.0302431	osa-miR810a				GO:0006413	translational initiation	Biological process	2	4.17	0.04	0.02
osa-miR821b	Os01g0180500	1.50048	0.0383311						GO:0006355	regulation of transcription, DNA-templated	Biological process	4	10.26	0.34	0.06			Os01g0511600	-1.49291	0.0490147	osa-miRf10591-akr				GO:0035556	intracellular signal transduction	Biological process	2	4.17	0.04	0.02
osa-miR811a	Os01g0196300	-2.42318	0.0400987						GO:0005975	carbohydrate metabolic process	Biological process	2	5.13	0.35	0.06			Os01g0247700	-1.34238	0.0332274	osa-miRf10224-akr				GO:0016311	dephosphorylation	Biological process	2	4.17	0.09	0.03
osa-miR395j	Os01g0253300	1.08679	0.00882205						GO:0009579	thylakoid	Cellular component	2	5.13	0.03	0.02			Os02g0170000	-1.33262	0.0283852	osa-miRf10217-akr				GO:0006470	protein dephosphorylation	Biological process	2	4.17	0.09	0.03
osa-miR160n	Os01g0278950	1.16437	0.000303537						GO:0005887	integral component of plasma membrane	Cellular component	2	5.13	0.07	0.03			Os03g0401500	-1.2986	0.0214387	osa-miRf10120-akr				GO:0006412	translation	Biological process	2	4.17	0.36	0.06
osa-miRf10331-akr	Os01g0279700	-0.995838	0.0480961						GO:0009536	plastid	Cellular component	3	7.69	0.07	0.03			Os06g0708000	-1.10541	0.0212636	osa-miR1428e-3p				GO:0055085	transmembrane transport	Biological process	3	6.25	0.44	0.07
osa-miRf10290-akr	Os01g0312800	1.54509	0.0146456						GO:0009535	chloroplast thylakoid membrane	Cellular component	2	5.13	0.11	0.03			Os03g0289100	1.07062	0.0210672	osa-miR1428b				GO:0005975	carbohydrate metabolic process	Biological process	2	4.17	0.45	0.07
osa-miRf10117-akr	Os01g0329000	-2.06976	0.0433083						GO:0009570	chloroplast stroma	Cellular component	2	5.13	0.13	0.03			Os01g0657400	1.07127	0.0455164	osa-miRf10064-akr				GO:0006355	regulation of transcription, DNA-templated	Biological process	4	8.33	0.5	0.08
osa-miRf10337-akr	Os01g0508000	2.47671	0.00488126						GO:0009507	chloroplast	Cellular component	4	10.26	0.22	0.05			Os01g0521500	1.11484	0.0369961	osa-miR171d				GO:0071541	eukaryotic translation initiation factor 3 complex, eIF3m	Cellular component	2	4.17	3.21e-05	0.000734
osa-miRf10543-akr	Os01g0607900	2.35149	0.0289488						GO:0005576	extracellular region	Cellular component	2	5.13	0.34	0.06			Os04g0606500	1.12771	0.00812974	osa-miRf10611-akr				GO:0016282	eukaryotic 43S preinitiation complex	Cellular component	2	4.17	0.00143	0.0078
osa-miR164e	Os01g0631700	1.42669	0.0338639						GO:0004675	transmembrane receptor protein serine/threonine kinase activity	Molecular function	2	5.13	0.08	0.03			Os01g0175100	1.13257	0.033383	osa-miRf10484-akr				GO:0033290	eukaryotic 48S preinitiation complex	Cellular component	2	4.17	0.00182	0.0078
osa-miR171b	Os01g0632000	2.49271	0.0524185						GO:0016798	hydrolase activity, acting on glycosyl bonds	Molecular function	2	5.13	0.12	0.03			Os01g0911100	1.13426	0.00466759	osa-miRf10210-akr				GO:0005852	eukaryotic translation initiation factor 3 complex	Cellular component	2	4.17	0.00711	0.01
osa-miRf10247-akr	Os01g0635000	1.05435	0.0326305						GO:0004553	hydrolase activity, hydrolyzing O-glycosyl compounds	Molecular function	2	5.13	0.14	0.03			Os01g0131600	1.15392	0.0509163	osa-miR168m				GO:0005768	endosome	Cellular component	2	4.17	0.07	0.02
osa-miRf10460-akr	Os01g0653800	2.14382	0.0379182						GO:0016301	kinase activity	Molecular function	4	10.26	0.14	0.04			Os02g0685900	1.17477	0.00170219	osa-miRf10287-akr				GO:0009941	chloroplast envelope	Cellular component	2	4.17	0.1	0.03
osa-miRf10309-akr	Os01g0690800	-1.95561	0.0156087						GO:0043565	sequence-specific DNA binding	Molecular function	3	7.69	0.15	0.04			Os01g0226700	1.19747	0.0511295	osa-miRf10558-akr				GO:0005737	cytoplasm	Cellular component	8	16.67	0.16	0.04
osa-miRf10164-akr	Os01g0846450	-1.29328	0.0514733						GO:0003824	catalytic activity	Molecular function	4	10.26	0.18	0.04			Os01g0120800	1.21492	0.00809275	osa-miR1864				GO:0009570	chloroplast stroma	Cellular component	2	4.17	0.18	0.04
osa-miRf10183-akr	Os01g0848200	-1.10609	0.0367331						GO:0004672	protein kinase activity	Molecular function	5	12.82	0.18	0.04			Os04g0252200	1.25427	0.0313312	osa-miR156n				GO:0005739	mitochondrion	Cellular component	4	8.33	0.2	0.04
osa-miRf10159-akr	Os01g0855600	-1.20834	0.0414231						GO:0003700	sequence-specific DNA binding transcription factor activity	Molecular function	3	7.69	0.27	0.05			Os01g0338200	1.32684	0.0202077	osa-miR819f				GO:0005886	plasma membrane	Cellular component	6	12.5	0.31	0.06
osa-miRf10370-akr	Os01g0863300	-2.85487	0.00310224						GO:0003677	DNA binding	Molecular function	5	12.82	0.27	0.05			Os03g0737900	1.34791	0.038489	osa-miRf10148-akr				GO:0009536	plastid	Cellular component	2	4.17	0.33	0.06
osa-miRf10124-akr	Os02g0107600	1.20312	0.0505219						GO:0005524	ATP binding	Molecular function	7	17.95	0.31	0.06			Os04g0103200	1.38481	0.0244719	osa-miRf10271-akr				GO:0016020	membrane	Cellular component	19	39.58	0.48	0.07
osa-miRf10463-akr	Os02g0215200	-1.90133	0.0454454						GO:0020037	heme binding	Molecular function	2	5.13	0.34	0.06			Os01g0512200	1.3942	0.032176	osa-miR396c				GO:0003777	microtubule motor activity	Molecular function	2	4.17	0.02	0.01
osa-miR1862e	Os02g0274900	-1.58068	0.0485773						GO:0016787	hydrolase activity	Molecular function	4	10.26	0.42	0.07			Os01g0667700	1.42853	0.0341453	osa-miR2099-5p				GO:0016301	kinase activity	Molecular function	6	12.5	0.04	0.02
osa-miR169a	Os02g0592600	1.04394	0.00994608															Os03g0280800	1.43502	0.0289178	osa-miR812i				GO:0003743	translation initiation factor activity	Molecular function	2	4.17	0.05	0.02
osa-miR159f	Os02g0662700	1.56027	0.00493946															Os01g0958400	1.45012	0.0434251	osa-miRf10000-akr				GO:0008017	microtubule binding	Molecular function	2	4.17	0.05	0.02
osa-miRf10205-akr	Os02g0834700	-1.27008	0.0088197															Os01g0362100	1.45861	0.0448465	osa-miRf10227-akr				GO:0000287	magnesium ion binding	Molecular function	2	4.17	0.08	0.02
osa-miR159e	Os03g0138500	3.04352	0.0484173															Os01g0631100	1.46734	0.0230641	osa-miRf10131-akr				GO:0016740	transferase activity	Molecular function	8	16.67	0.08	0.03
osa-miR1849	Os03g0195300	1.40107	0.039043															Os01g0242300	1.51893	0.0505221	osa-miR167m				GO:0000166	nucleotide binding	Molecular function	7	14.58	0.09	0.03
osa-miRf10378-akr	Os03g0227300	-1.18736	0.0160647															Os03g0674300	1.53719	0.0313045	osa-miR163m				GO:0005524	ATP binding	Molecular function	10	20.83	0.13	0.03
osa-miRf10218-akr	Os03g0341300	-2.48621	0.0303176															Os03g0587200	1.56854	0.0424223	osa-miRf10586-akr				GO:0016887	ATPase activity	Molecular function	2	4.17	0.14	0.03
osa-miR172p	Os03g0724300	1.52278	0.0435872															Os01g0120700	1.57059	0.0471035	osa-miR1861g				GO:0004674	protein serine/threonine kinase activity	Molecular function	5	10.42	0.15	0.04
osa-miR1846d-5p	Os03g0785800	1.35315	0.0218525															Os01g0176500	1.58849	0.0206123	osa-miRf10318-akr				GO:0005509	calcium ion binding	Molecular function	2	4.17	0.28	0.05
osa-miRf10528-akr	Os03g0791700	1.73153	0.00875071															Os01g0314000	1.60415	0.0148034	osa-miRf10521-akr				GO:0004672	protein kinase activity	Molecular function	5	10.42	0.32	0.06
osa-miRf10423-akr	Os03g0807700	1.73766	0.0230444															Os01g0625200	1.64466	0.0336654	osa-miR1846c-5p				GO:0003700	sequence-specific DNA binding transcription factor activity	Molecular function	3	6.25	0.38	0.07
osa-miR1882b	Os06g0695500	1.10609	0.0245924															Os03g0422800	1.66083	0.04056	osa-miR172n				GO:0046872	metal ion binding	Molecular function	6	12.5	0.42	0.07
osa-miRf10059-akr	Os01g0102600	-1.11558	0.0254064															Os01g0177900	1.66851	0.0144765	osa-miRf10108-akr
osa-miR806a	Os01g0102900	-2.61695	0.00667959															Os01g0311500	1.83832	0.0428321	osa-miR806g
osa-miRf10549-akr	Os01g0186000	-3.22807	0.0522554															Os01g0580200	1.84452	0.0349283	osa-miR396b
osa-miR2092-5p	Os01g0566500	-1.65679	0.0438128															Os01g0880200	1.90689	0.0374391	osa-miRf10009-akr
osa-miRf10141-akr	Os01g0810300	-3.32874	0.0340531															Os01g0748600	1.95419	0.0265822	osa-miR1859
osa-miRf10531-akr	Os06g0694200	-1.49406	0.0157572															Os01g0248400	1.97744	0.0441411	osa-miRf10208-akr
																		Os01g0934100	1.98697	0.0046679	osa-miRf10074-akr
																		Os01g0210800	2.10738	0.0156472	osa-miR164b
																		Os01g0590700	2.24949	0.00966468	osa-miR819c
																		Os01g0148400	2.29968	0.0403165	osa-miRf10313-akr
																		Os03g0372500	2.73757	0.0263576	osa-miR171c
																		Os01g0108200	3.59739	0.0290431	osa-miR1846c-3p
																		Os01g0102600	-1.09907	0.0299411	osa-miRf10059-akr
																		Os01g0102900	-1.39219	0.0363685	osa-miR806a
																		Os01g0186000	-1.28288	0.0446949	osa-miRf10549-akr
																		Os01g0566500	-1.37463	0.0405733	osa-miR2092-5p
																		Os01g0810300	-2.8768	0.0385463	osa-miRf10141-akr
																		Os06g0694200	-1.99801	0.037204	osa-miRf10531-akr

## Sheet: Table S10
Supplementary Table S10: Details of protein-protein interaction (PPI) networks and their GO-based functional annotations.
		Urea-responsive DEGs associated PPI networks in Nidhi							Details of interactors (Nidhi-urea)				ExPath-based GO annotations of the interactors detected in PPI networks developed in Nidhi								Urea-responsive DEGs associated PPI networks in Panvel1							Details of interactors (Panvel1-urea)				ExPath-based GO annotations of the interactors detected in PPI networks developed in Panvel1.
		IntAsymb	Interactiontype	IntScoreAttrib	IntBsymb	Edge-attrib	Database		IntABNU	CGSNL Gene Symbol	GeoM		GO ID	GO term	GO category	Hit number (Query)	Percentage in query	P-value	False discovery rate		IntAsymb	Interactiontype	IntScoreAttrib	IntBsymb	Edge-attrib	Database		Interactor AB	CGSNL Gene Symbol	GeoM		GO ID	GO term	GO category	Hit number (Query)	Percentage in query	P-value	False discovery rate
		D1	Experimental	1	OsRcaII	2	BioGRID		LOC_Os05g02300	LOC_Os05g02300	3.65923		GO:0015991	ATP hydrolysis coupled proton transport	Biological process	22	0.0246	2.65e-25	2.1e-22		SGR	Experimental	1	CAB1R	2	BioGRID		LOC_Os05g39720	WRKY70	3.75092		GO:0015991	ATP hydrolysis coupled proton transport	Biological process	22	0.0214	5.96e-24	4.91e-21
		D1	Experimental	1	ASCAB9-A	2	BioGRID		LOC_Os12g06660	LOC_Os12g06660	3.335		GO:0015979	photosynthesis	Biological process	29	0.0325	3.15e-11	2.27e-09		SGR	Experimental	1	CAB2R	2	BioGRID		LOC_Os03g11650	LOC_Os03g11650	3.27205		GO:0006515	misfolded or incompletely synthesized protein catabolic process	Biological process	10	0.0097	8.13e-11	8.37e-09
		D1	Experimental	1	ADH1	2	BioGRID		LOC_Os05g41990	POX1	3.10209		GO:0015986	ATP synthesis coupled proton transport	Biological process	15	0.0168	1.67e-10	9.68e-09		SGR	Experimental	1	CAB2R	2	BioGRID		LOC_Os03g32230	BSRD1	3.02414		GO:0015986	ATP synthesis coupled proton transport	Biological process	15	0.0146	1.19e-09	6.5e-08
		D1	Experimental	1	LOC_Os11g06390	2	BioGRID		LOC_Os10g36390	LOC_Os10g36390	2.89876		GO:0006979	response to oxidative stress	Biological process	35	0.0392	8.65e-10	3.55e-08		GRAS28	Experimental	1	SHR1	2	BioGRID		LOC_Os01g11040	ES1	2.96896		GO:0035556	intracellular signal transduction	Biological process	23	0.0224	1.65e-07	6.77e-06
		D1	Experimental	1	rps18	2	BioGRID		LOC_Os12g29980	GRF7	2.85133		GO:0006515	misfolded or incompletely synthesized protein catabolic process	Biological process	9	0.0101	8.96e-10	3.55e-08		GRAS28	Experimental	1	SHR2	2	BioGRID		LOC_Os03g06240	LOC_Os03g06240	2.79488		GO:0009408	response to heat	Biological process	20	0.0194	1.99e-07	7.79e-06
		D1	Experimental	1	rps16	2	BioGRID		LOC_Os05g33690	LOC_Os05g33690	2.60979		GO:0009768	photosynthesis, light harvesting in photosystem I	Biological process	10	0.0112	1.52e-09	5.73e-08		SCR	Experimental	1	SHR1	2	BioGRID		LOC_Os04g50730	LOC_Os04g50730	2.79325		GO:0015979	photosynthesis	Biological process	25	0.0243	2.59e-07	9.67e-06
		D1	Experimental	1	rps15	2	BioGRID		LOC_Os10g02770	XTH27	2.57788		GO:0009765	photosynthesis, light harvesting	Biological process	10	0.0112	9.43e-09	3.11e-07		SCR	Experimental	1	SHR2	2	BioGRID		LOC_Os04g52090	ERF77	2.74198		GO:0018105	peptidyl-serine phosphorylation	Biological process	17	0.0165	1.78e-06	5.24e-05
		D1	Experimental	1	rps15	2	BioGRID		LOC_Os06g11730	LOC_Os06g11730	2.45201		GO:0042744	hydrogen peroxide catabolic process	Biological process	26	0.0291	6.24e-08	1.7e-06		BWMK1	Experimental	1	BWMK1	2	BioGRID		LOC_Os08g07290	LOC_Os08g07290	2.57237		GO:0009738	abscisic acid-activated signaling pathway	Biological process	19	0.0185	5.66e-06	0.000151
		D1	Experimental	1	rpoA	2	BioGRID		LOC_Os01g02060	LOC_Os01g02060	2.45012		GO:0006412	translation	Biological process	52	0.0582	8.33e-08	2.2e-06		BWMK1	Experimental	1	EREBP1	2	BioGRID		LOC_Os09g32300	LOC_Os09g32300	2.56934		GO:0046034	ATP metabolic process	Biological process	6	0.0058	5.87e-06	0.000151
		D1	Experimental	1	rpl16	2	BioGRID		LOC_Os01g74020	PCL1	2.42229		GO:0009416	response to light stimulus	Biological process	15	0.0168	2.64e-07	5.98e-06		BWMK1	Experimental	1	EREBP1	2	BioGRID		LOC_Os02g24354	LOC_Os02g24354	2.53665		GO:0006811	ion transport	Biological process	30	0.0292	7.2e-06	0.000179
		D1	Experimental	1	psaA	2	BioGRID		LOC_Os06g04370	LOC_Os06g04370	2.39312		GO:0098869	cellular oxidant detoxification	Biological process	29	0.0325	3.14e-07	6.82e-06		BWMK1	Experimental	1	EREBP1	2	BioGRID		LOC_Os07g46540	LOC_Os07g46540	2.46642		GO:0000226	microtubule cytoskeleton organization	Biological process	11	0.0107	2.43e-05	0.000556
		D1	Experimental	1	petA	2	BioGRID		LOC_Os10g01570	CMT2	2.37509		GO:0018298	protein-chromophore linkage	Biological process	10	0.0112	3.19e-07	6.82e-06		HD3A	Experimental	1	GF14C	2	BioGRID		LOC_Os02g57160	LOC_Os02g57160	2.45877		GO:0006412	translation	Biological process	50	0.0486	2.5e-05	0.000556
		D1	Experimental	1	OrsajCp084	2	BioGRID		LOC_Os01g42294	OsRPK1	2.35149		GO:0008652	cellular amino acid biosynthetic process	Biological process	17	0.019	4.12e-07	8.36e-06		HD3A	Experimental	1	GF14C	2	BioGRID		LOC_Os01g50410	MAP3K6	2.4277		GO:0048481	ovule development	Biological process	8	0.0078	2.73e-05	0.000592
		D1	Experimental	1	ndhH	2	BioGRID		LOC_Os03g03570	LOC_Os03g03570	2.32355		GO:0046034	ATP metabolic process	Biological process	6	0.0067	2.58e-06	4.75e-05		HD3A	Experimental	1	GF14C	2	BioGRID		LOC_Os09g25390	PLDalpha8	2.41215		GO:0007049	cell cycle	Biological process	12	0.0117	3.03e-05	0.000638
		D1	Experimental	1	GRP162	2	BioGRID		LOC_Os01g18050	TUB1	2.30737		GO:0007017	microtubule-based process	Biological process	11	0.0123	4.17e-06	7.52e-05		HKT3	Experimental	1	LOC_Os06g04500	2	BioGRID		LOC_Os07g05470	LOC_Os07g05470	2.41108		GO:0000209	protein polyubiquitination	Biological process	10	0.0097	3.3e-05	0.000679
		D1	Experimental	1	LOC_Os12g42884	2	BioGRID		LOC_Os04g59320	LOC_Os04g59320	2.29616		GO:0006334	nucleosome assembly	Biological process	13	0.0146	6.35e-06	0.000112		SAPK9	Experimental	1	LOC_Os01g40094	2	BioGRID		LOC_Os02g41630	PAL1	2.38816		GO:0008652	cellular amino acid biosynthetic process	Biological process	15	0.0146	5.1e-05	0.000999
		D1	Experimental	1	YGL6	2	BioGRID		LOC_Os02g07060	TUB5	2.25548		GO:1902600	hydrogen ion transmembrane transport	Biological process	27	0.0302	1.3e-05	0.000224		SAPK9	Experimental	1	LOC_Os01g40094	2	BioGRID		LOC_Os06g47330	LOC_Os06g47330	2.35577		GO:1902600	hydrogen ion transmembrane transport	Biological process	28	0.0272	5.85e-05	0.00109
		D1	Experimental	1	LOC_Os12g20150	2	BioGRID		LOC_Os10g28230	LOC_Os10g28230	2.24973		GO:0009414	response to water deprivation	Biological process	15	0.0168	3.09e-05	0.0005		SAPK9	Experimental	1	LOC_Os01g46760	2	BioGRID		LOC_Os02g05310	LOC_Os02g05310	2.34609		GO:0007035	vacuolar acidification	Biological process	5	0.0049	6.45e-05	0.00115
		D1	Experimental	1	GRX27	2	BioGRID		LOC_Os01g12650	LOC_Os01g12650	2.24879		GO:0007035	vacuolar acidification	Biological process	5	0.0056	3.26e-05	0.000507		SAPK9	Experimental	1	LOC_Os01g46760	2	BioGRID		LOC_Os01g59660	GAMYB	2.34386		GO:0000165	MAPK cascade	Biological process	7	0.0068	9.51e-05	0.00163
		D1	Experimental	1	CDPK28	2	BioGRID		LOC_Os05g51220	LOC_Os05g51220	2.2434		GO:0000226	microtubule cytoskeleton organization	Biological process	10	0.0112	4.11e-05	0.000626		D1	Experimental	1	atpB	2	BioGRID		LOC_Os02g58480	LOC_Os02g58480	2.34257		GO:0045944	positive regulation of transcription from RNA polymerase II promoter	Biological process	20	0.0194	0.000156	0.00243
		D1	Experimental	1	LOC_Os11g38650	2	BioGRID		LOC_Os03g62090	CESA5	2.19746		GO:0006754	ATP biosynthetic process	Biological process	5	0.0056	5.76e-05	0.00086		D1	Experimental	1	atpE	2	BioGRID		LOC_Os01g07140	LOC_Os01g07140	2.34032		GO:0006267	pre-replicative complex assembly involved in nuclear cell cycle DNA replication	Biological process	5	0.0049	0.000186	0.00279
		D1	Experimental	1	LOC_Os11g38030	2	BioGRID		LOC_Os01g09580	LOC_Os01g09580	2.1592		GO:0000278	mitotic cell cycle	Biological process	12	0.0134	9.05e-05	0.00118		D1	Experimental	1	clpP	2	BioGRID		LOC_Os05g38480	LOC_Os05g38480	2.33618		GO:0009423	chorismate biosynthetic process	Biological process	5	0.0049	0.000186	0.00279
		D1	Experimental	1	GSTT1	2	BioGRID		LOC_Os10g35580	LOC_Os10g35580	2.14557		GO:0015995	chlorophyll biosynthetic process	Biological process	8	0.009	0.000129	0.00157		D1	Experimental	1	HSP16.9A	2	BioGRID		LOC_Os04g37690	LOC_Os04g37690	2.33324		GO:0009555	pollen development	Biological process	11	0.0107	0.000312	0.00451
		D1	Experimental	1	RPS5	2	BioGRID		LOC_Os01g46510	LOC_Os01g46510	2.14382		GO:0006833	water transport	Biological process	6	0.0067	0.000208	0.00246		D1	Experimental	1	LOC_Os01g09540	2	BioGRID		LOC_Os07g48880	LOC_Os07g48880	2.3242		GO:0000278	mitotic cell cycle	Biological process	12	0.0117	0.000337	0.00464
		D1	Experimental	1	OsSHM2	2	BioGRID		LOC_Os02g56130	OsPCNA	2.13576		GO:0009073	aromatic amino acid family biosynthetic process	Biological process	7	0.0078	0.000377	0.00427		D1	Experimental	1	LOC_Os01g15120	2	BioGRID		LOC_Os03g55360	LOC_Os03g55360	2.30711		GO:0009908	flower development	Biological process	14	0.0136	0.000338	0.00464
		D1	Experimental	1	LOC_Os11g07280	2	BioGRID		LOC_Os03g04460	OSVDAC6	2.1151		GO:0006811	ion transport	Biological process	23	0.0258	0.000528	0.0059		D1	Experimental	1	YL1	2	BioGRID		LOC_Os05g08100	LOC_Os05g08100	2.30007		GO:0006418	tRNA aminoacylation for protein translation	Biological process	11	0.0107	0.000359	0.00484
		D1	Experimental	1	OsNMD3	2	BioGRID		LOC_Os03g06940	BGAL1	2.11501		GO:0000028	ribosomal small subunit assembly	Biological process	6	0.0067	0.000733	0.00795		D1	Experimental	1	SAR1A	2	BioGRID		LOC_Os01g05530	LOC_Os01g05530	2.29968		GO:0000727	double-strand break repair via break-induced replication	Biological process	5	0.0049	0.000433	0.00553
		D1	Experimental	1	LOC_Os10g42299	2	BioGRID		LOC_Os09g25570	LOC_Os09g25570	2.11109		GO:1903862	positive regulation of oxidative phosphorylation	Biological process	3	0.0034	0.000772	0.00797		D1	Experimental	1	LOC_Os01g25610	2	BioGRID		LOC_Os05g23670	JMJ704	2.28298		GO:0018107	peptidyl-threonine phosphorylation	Biological process	8	0.0078	0.0005	0.00615
		D1	Experimental	1	H4	2	BioGRID		LOC_Os02g15810	LOC_Os02g15810	2.09445		GO:0006325	chromatin organization	Biological process	10	0.0112	0.000869	0.00882		D1	Experimental	1	AIP1	2	BioGRID		LOC_Os04g41550	LOC_Os04g41550	2.27686		GO:0006334	nucleosome assembly	Biological process	11	0.0107	0.000536	0.00649
		D1	Experimental	1	GSTU23	2	BioGRID		LOC_Os05g40200	LOC_Os05g40200	2.06268		GO:0007178	transmembrane receptor protein serine/threonine kinase signaling pathway	Biological process	21	0.0235	0.000879	0.00882		D1	Experimental	1	GLYR2	2	BioGRID		LOC_Os11g14220	TID1	2.27159		GO:0006891	intra-Golgi vesicle-mediated transport	Biological process	8	0.0078	0.000602	0.00698
		D1	Experimental	1	LOC_Os10g31820	2	BioGRID		LOC_Os03g18630	LOC_Os03g18630	2.05991		GO:0055114	oxidation-reduction process	Biological process	120	0.1344	0.00138	0.01		D1	Experimental	1	LOC_Os01g46610	2	BioGRID		LOC_Os02g45780	DHS	2.27026		GO:1903862	positive regulation of oxidative phosphorylation	Biological process	3	0.0029	0.00117	0.01
		D1	Experimental	1	OsGME1	2	BioGRID		LOC_Os04g36070	RR1	2.05535		GO:0019253	reductive pentose-phosphate cycle	Biological process	3	0.0034	0.00149	0.01		D1	Experimental	1	LOC_Os01g49690	2	BioGRID		LOC_Os08g43450	LOC_Os08g43450	2.25563		GO:0016310	phosphorylation	Biological process	78	0.0758	0.00153	0.02
		D1	Experimental	1	LOC_Os10g21910	2	BioGRID		LOC_Os02g55550	OsF0752	2.04935		GO:0002181	cytoplasmic translation	Biological process	7	0.0078	0.00207	0.02		D1	Experimental	1	ISC36	2	BioGRID		LOC_Os01g40820	LOC_Os01g40820	2.24949		GO:0006754	ATP biosynthetic process	Biological process	4	0.0039	0.00157	0.02
		D1	Experimental	1	LOC_Os10g17280	2	BioGRID		LOC_Os02g57240	LOC_Os02g57240	2.01668		GO:0010731	protein glutathionylation	Biological process	3	0.0034	0.00253	0.02		D1	Experimental	1	LOC_Os01g54510	2	BioGRID		LOC_Os03g55540	WZF1	2.24832		GO:0006878	cellular copper ion homeostasis	Biological process	4	0.0039	0.00157	0.02
		D1	Experimental	1	LOC_Os10g10244	2	BioGRID		LOC_Os01g61330	LOC_Os01g61330	2.01106		GO:0000492	box C/D snoRNP assembly	Biological process	3	0.0034	0.00253	0.02		D1	Experimental	1	GSTF2	2	BioGRID		LOC_Os01g15020	OsWD40-12	2.23048		GO:0010206	photosystem II repair	Biological process	4	0.0039	0.00157	0.02
		D1	Experimental	1	AT15	2	BioGRID		LOC_Os03g46640	LOC_Os03g46640	2.00503		GO:0009409	response to cold	Biological process	11	0.0123	0.0033	0.03		D1	Experimental	1	LOC_Os01g60190	2	BioGRID		LOC_Os07g10690	OsCPL1	2.22986		GO:0042744	hydrogen peroxide catabolic process	Biological process	19	0.0185	0.0016	0.02
		D1	Experimental	1	TIC62	2	BioGRID		LOC_Os03g06670	LOC_Os03g06670	1.97249		GO:0008299	isoprenoid biosynthetic process	Biological process	7	0.0078	0.00353	0.03		D1	Experimental	1	ABCI5	2	BioGRID		LOC_Os10g42960	OsDUR3	2.1925		GO:0030154	cell differentiation	Biological process	16	0.0155	0.00167	0.02
		D1	Experimental	1	EIP2	2	BioGRID		LOC_Os05g43820	RAC2	1.97198		GO:0016120	carotene biosynthetic process	Biological process	3	0.0034	0.00392	0.03		D1	Experimental	1	LOC_Os01g61920	2	BioGRID		LOC_Os01g55799	EXO70X1	2.19153		GO:1901002	positive regulation of response to salt stress	Biological process	5	0.0049	0.00204	0.02
		D1	Experimental	1	H4	2	BioGRID		LOC_Os05g11570	LOC_Os05g11570	1.95839		GO:0009853	photorespiration	Biological process	5	0.0056	0.00476	0.04		D1	Experimental	1	OsRuvBL1a	2	BioGRID		LOC_Os06g11990	LOC_Os06g11990	2.16377		GO:0009768	photosynthesis, light harvesting in photosystem I	Biological process	5	0.0049	0.00204	0.02
		D1	Experimental	1	ALBA7	2	BioGRID		LOC_Os12g05120	LOC_Os12g05120	1.94565		GO:0030163	protein catabolic process	Biological process	13	0.0146	0.00507	0.04		D1	Experimental	1	LOC_Os01g65690	2	BioGRID		LOC_Os07g43316	LOC_Os07g43316	2.16376		GO:0007010	cytoskeleton organization	Biological process	5	0.0049	0.00204	0.02
		D1	Experimental	1	DHQS	2	BioGRID		LOC_Os05g38740	LOC_Os05g38740	1.92745		GO:0080050	regulation of seed development	Biological process	2	0.0022	0.00553	0.04		D1	Experimental	1	ALDC1	2	BioGRID		LOC_Os07g25710	PHR2	2.15438		GO:0010093	specification of floral organ identity	Biological process	3	0.0029	0.00225	0.02
		D1	Experimental	1	LOC_Os09g36240	2	BioGRID		LOC_Os07g38730	TUBA1	1.90563		GO:0006407	rRNA export from nucleus	Biological process	2	0.0022	0.00553	0.04		D1	Experimental	1	LOC_Os01g69130	2	BioGRID		LOC_Os09g35030	DREB1A	2.1333		GO:0010091	trichome branching	Biological process	3	0.0029	0.00225	0.02
		D1	Experimental	1	LOC_Os09g31180	2	BioGRID		LOC_Os10g42490	ROC3	1.90513		GO:0006094	gluconeogenesis	Biological process	6	0.0067	0.00563	0.04		D1	Experimental	1	LOC_Os01g71300	2	BioGRID		LOC_Os06g46372	LOC_Os06g46372	2.13328		GO:0019253	reductive pentose-phosphate cycle	Biological process	3	0.0029	0.00225	0.02
		D1	Experimental	1	LOC_Os09g26340	2	BioGRID		LOC_Os03g21730	LOC_Os03g21730	1.89929		GO:0009555	pollen development	Biological process	8	0.009	0.00644	0.04		D1	Experimental	1	LOC_Os01g72800	2	BioGRID		LOC_Os03g22870	LOC_Os03g22870	2.12507		GO:0006825	copper ion transport	Biological process	4	0.0039	0.00226	0.02
		D1	Experimental	1	OsSET36	2	BioGRID		LOC_Os03g12238	LOC_Os03g12238	1.89644		GO:0000162	tryptophan biosynthetic process	Biological process	5	0.0056	0.00662	0.04		D1	Experimental	1	LOC_Os01g72950	2	BioGRID		LOC_Os04g51830	HKT7	2.12354		GO:0002183	cytoplasmic translational initiation	Biological process	6	0.0058	0.0023	0.02
		D1	Experimental	1	LOC_Os09g07830	2	BioGRID		LOC_Os02g13870	NIP1;1	1.88871		GO:0000302	response to reactive oxygen species	Biological process	6	0.0067	0.00728	0.05		D1	Experimental	1	LOC_Os02g01340	2	BioGRID		LOC_Os01g11260	LOC_Os01g11260	2.10738		GO:0010022	meristem determinacy	Biological process	2	0.0019	0.00252	0.02
		D1	Experimental	1	GRX20	2	BioGRID		LOC_Os02g27220	OsPP2C14	1.87239		GO:0006749	glutathione metabolic process	Biological process	9	0.0101	0.00793	0.05		D1	Experimental	1	LOC_Os02g03260	2	BioGRID		LOC_Os02g39840	LOC_Os02g39840	2.10368		GO:0032436	positive regulation of proteasomal ubiquitin-dependent protein catabolic process	Biological process	6	0.0058	0.00278	0.02
		D1	Experimental	1	LOC_Os08g44320	2	BioGRID		LOC_Os10g42960	OsDUR3	1.85362		GO:0007010	cytoskeleton organization	Biological process	4	0.0045	0.00822	0.05		D1	Experimental	1	OsLIL3	2	BioGRID		LOC_Os12g42400	HAP2F	2.09506		GO:0018298	protein-chromophore linkage	Biological process	6	0.0058	0.00332	0.02
		D1	Experimental	1	RPN3	2	BioGRID		LOC_Os07g43350	LOC_Os07g43350	1.85026		GO:0006414	translational elongation	Biological process	8	0.009	0.01	0.06		D1	Experimental	1	PDX2	2	BioGRID		LOC_Os07g44290	CIPK21	2.06457		GO:0009409	response to cold	Biological process	12	0.0117	0.00336	0.02
		D1	Experimental	1	OsDH1	2	BioGRID		LOC_Os01g54420	LOC_Os01g54420	1.85025		GO:0048511	rhythmic process	Biological process	3	0.0034	0.01	0.06		D1	Experimental	1	TUB5	2	BioGRID		LOC_Os03g17010	LOC_Os03g17010	2.06429		GO:0000492	box C/D snoRNP assembly	Biological process	3	0.0029	0.00379	0.03
		D1	Experimental	1	SC35A	2	BioGRID		LOC_Os02g06340	LOC_Os02g06340	1.84915		GO:0010206	photosystem II repair	Biological process	3	0.0034	0.01	0.06		D1	Experimental	1	PGK2	2	BioGRID		LOC_Os06g06350	LOC_Os06g06350	2.05994		GO:0006271	DNA strand elongation involved in DNA replication	Biological process	3	0.0029	0.00379	0.03
		D1	Experimental	1	LOC_Os08g37790	2	BioGRID		LOC_Os08g40170	CDKB2;1	1.84757		GO:0007029	endoplasmic reticulum organization	Biological process	3	0.0034	0.01	0.06		D1	Experimental	1	LOC_Os02g09750	2	BioGRID		LOC_Os02g06930	RLCK63	2.0555		GO:0006605	protein targeting	Biological process	3	0.0029	0.00379	0.03
		D1	Experimental	1	AGPS2	2	BioGRID		LOC_Os02g58390	LOC_Os02g58390	1.84388		GO:0042351	'de novo' GDP-L-fucose biosynthetic process	Biological process	2	0.0022	0.01	0.06		D1	Experimental	1	OsLhca3	2	BioGRID		LOC_Os01g59800	LOC_Os01g59800	2.04653		GO:0051315	attachment of spindle microtubules to kinetochore involved in mitotic sister chromatid segregation	Biological process	3	0.0029	0.00379	0.03
		D1	Experimental	1	OsMPG4	2	BioGRID		LOC_Os12g25120	LOC_Os12g25120	1.83358		GO:0009636	response to toxic substance	Biological process	2	0.0022	0.01	0.06		D1	Experimental	1	LOC_Os02g18450	2	BioGRID		LOC_Os07g09320	LOC_Os07g09320	2.04631		GO:0009956	radial pattern formation	Biological process	3	0.0029	0.00379	0.03
		D1	Experimental	1	LOC_Os08g13690	2	BioGRID		LOC_Os09g17840	SEC61	1.83104		GO:0030091	protein repair	Biological process	2	0.0022	0.01	0.06		D1	Experimental	1	LOC_Os02g27769	2	BioGRID		LOC_Os12g36100	LOC_Os12g36100	2.03604		GO:0009765	photosynthesis, light harvesting	Biological process	5	0.0049	0.00407	0.03
		D1	Experimental	1	RPN2A	2	BioGRID		LOC_Os09g17850	HAG704	1.81687		GO:1990575	mitochondrial L-ornithine transmembrane transport	Biological process	2	0.0022	0.01	0.06		D1	Experimental	1	ALS	2	BioGRID		LOC_Os11g01074	OsCCT36	2.02934		GO:0008356	asymmetric cell division	Biological process	4	0.0039	0.00422	0.03
		D1	Experimental	1	ROMT9	2	BioGRID		LOC_Os10g02814	LOC_Os10g02814	1.7854		GO:0046777	protein autophosphorylation	Biological process	12	0.0134	0.01	0.06		D1	Experimental	1	LOC_Os02g32120	2	BioGRID		LOC_Os06g05980	LOC_Os06g05980	2.02617		GO:0006457	protein folding	Biological process	20	0.0194	0.0044	0.03
		D1	Experimental	1	MORF9	2	BioGRID		LOC_Os03g18970	OsPP2C33	1.7655		GO:0010027	thylakoid membrane organization	Biological process	5	0.0056	0.01	0.06		D1	Experimental	1	LAS	2	BioGRID		LOC_Os03g22890	LOC_Os03g22890	2.01598		GO:0043039	tRNA aminoacylation	Biological process	4	0.0039	0.00553	0.04
		D1	Experimental	1	TS	2	BioGRID		LOC_Os10g38920	LOC_Os10g38920	1.75886		GO:0009617	response to bacterium	Biological process	4	0.0045	0.01	0.06		D1	Experimental	1	EFTU	2	BioGRID		LOC_Os09g37760	LOC_Os09g37760	2.01217		GO:0035434	copper ion transmembrane transport	Biological process	4	0.0039	0.00708	0.04
		D1	Experimental	1	GAPC	2	BioGRID		LOC_Os05g34170	TUB6	1.73516		GO:0009423	chorismate biosynthetic process	Biological process	3	0.0034	0.01	0.07		D1	Experimental	1	OsGapC1	2	BioGRID		LOC_Os07g38060	LOC_Os07g38060	2.00356		GO:0010224	response to UV-B	Biological process	4	0.0039	0.00708	0.04
		D1	Experimental	1	CML7	2	BioGRID		LOC_Os07g48310	LOC_Os07g48310	1.7346		GO:0046294	formaldehyde catabolic process	Biological process	3	0.0034	0.01	0.07		D1	Experimental	1	LOC_Os02g41470	2	BioGRID		LOC_Os01g62190	ZFP179	2.00136		GO:0006979	response to oxidative stress	Biological process	22	0.0214	0.00711	0.04
		D1	Experimental	1	Fd1	2	BioGRID		LOC_Os03g57780	LOC_Os03g57780	1.73153		GO:0009408	response to heat	Biological process	10	0.0112	0.02	0.08		D1	Experimental	1	OsCLP3	2	BioGRID		LOC_Os03g05480	LOC_Os03g05480	1.99664		GO:0080050	regulation of seed development	Biological process	2	0.0019	0.00731	0.04
		D1	Experimental	1	TBPOs-2	2	BioGRID		LOC_Os05g43140	LOC_Os05g43140	1.70641		GO:0006096	glycolytic process	Biological process	13	0.0146	0.02	0.08		D1	Experimental	1	OsRH47A	2	BioGRID		LOC_Os06g22870	IAA21	1.99079		GO:0045930	negative regulation of mitotic cell cycle	Biological process	2	0.0019	0.00731	0.04
		D1	Experimental	1	SRP33B	2	BioGRID		LOC_Os08g33100	LOC_Os08g33100	1.70612		GO:0042549	photosystem II stabilization	Biological process	2	0.0022	0.02	0.08		D1	Experimental	1	LOC_Os02g43600	2	BioGRID		LOC_Os01g14580	LOC_Os01g14580	1.97744		GO:0042026	protein refolding	Biological process	9	0.0087	0.00741	0.04
		D1	Experimental	1	LOC_Os07g46480	2	BioGRID		LOC_Os05g47890	OsWD40-122	1.69112		GO:0009657	plastid organization	Biological process	2	0.0022	0.02	0.08		D1	Experimental	1	OsSub19	2	BioGRID		LOC_Os02g21040	LOC_Os02g21040	1.97676		GO:0006414	translational elongation	Biological process	9	0.0087	0.00741	0.04
		D1	Experimental	1	OsWD40-148	2	BioGRID		LOC_Os09g26999	DEP1	1.68974		GO:0006430	lysyl-tRNA aminoacylation	Biological process	2	0.0022	0.02	0.08		D1	Experimental	1	GGPPS2	2	BioGRID		LOC_Os07g19190	LOC_Os07g19190	1.97292		GO:0007052	mitotic spindle organization	Biological process	3	0.0029	0.00844	0.04
		D1	Experimental	1	LOC_Os07g43700	2	BioGRID		LOC_Os10g05690	OsLAX4	1.68784		GO:0032790	ribosome disassembly	Biological process	2	0.0022	0.02	0.08		D1	Experimental	1	LOC_Os02g45940	2	BioGRID		LOC_Os08g42600	LOC_Os08g42600	1.97199		GO:0015995	chlorophyll biosynthetic process	Biological process	6	0.0058	0.00845	0.04
		D1	Experimental	1	OsDAHP1	2	BioGRID		LOC_Os10g23100	OsRab11E1	1.68784		GO:0015994	chlorophyll metabolic process	Biological process	2	0.0022	0.02	0.08		D1	Experimental	1	LOC_Os02g46130	2	BioGRID		LOC_Os01g13520	ARF16	1.95877		GO:0019538	protein metabolic process	Biological process	4	0.0039	0.0089	0.05
		D1	Experimental	1	TUBA1	2	BioGRID		LOC_Os04g46180	LOC_Os04g46180	1.68775		GO:0002237	response to molecule of bacterial origin	Biological process	2	0.0022	0.02	0.08		D1	Experimental	1	NCED1	2	BioGRID		LOC_Os01g54480	LOC_Os01g54480	1.95419		GO:0034605	cellular response to heat	Biological process	8	0.0078	0.00898	0.05
		D1	Experimental	1	LOC_Os07g36500	2	BioGRID		LOC_Os01g41730	RLCK41	1.67615		GO:0000461	endonucleolytic cleavage to generate mature 3'-end of SSU-rRNA from (SSU-rRNA, 5.8S rRNA, LSU-rRNA)	Biological process	2	0.0022	0.02	0.08		D1	Experimental	1	LYL1	2	BioGRID		LOC_Os06g38950	ABCA2	1.95065		GO:0006458	'de novo' protein folding	Biological process	3	0.0029	0.01	0.06
		D1	Experimental	1	LOC_Os07g36390	2	BioGRID		LOC_Os07g02810	AAO3	1.66549		GO:0009749	response to glucose	Biological process	3	0.0034	0.02	0.09		D1	Experimental	1	LOC_Os02g51710	2	BioGRID		LOC_Os01g66330	LOC_Os01g66330	1.94994		GO:0001732	formation of translation initiation complex	Biological process	5	0.0049	0.01	0.06
		D1	Experimental	1	LOC_Os07g36250	2	BioGRID		LOC_Os06g10990	BiP3	1.65409		GO:0045037	protein import into chloroplast stroma	Biological process	3	0.0034	0.02	0.09		D1	Experimental	1	PT15	2	BioGRID		LOC_Os02g57060	OsCttP2	1.93714		GO:0098869	cellular oxidant detoxification	Biological process	20	0.0194	0.01	0.06
		D1	Experimental	1	LOC_Os07g36190	2	BioGRID		LOC_Os04g43300	OsRFPHC-12	1.64219		GO:0046686	response to cadmium ion	Biological process	7	0.0078	0.02	0.09		D1	Experimental	1	LOC_Os02g53770	2	BioGRID		LOC_Os05g39850	MCM3	1.93213		GO:0007018	microtubule-based movement	Biological process	10	0.0097	0.01	0.06
		D1	Experimental	1	OsAPRL1	2	BioGRID		LOC_Os03g11540	RPA1	1.63271		GO:0019252	starch biosynthetic process	Biological process	5	0.0056	0.02	0.1		D1	Experimental	1	RPT1B	2	BioGRID		LOC_Os10g33790	LOC_Os10g33790	1.92768		GO:0009082	branched-chain amino acid biosynthetic process	Biological process	5	0.0049	0.01	0.06
		D1	Experimental	1	GSTU46	2	BioGRID		LOC_Os04g16450	PIP2;6	1.6315		GO:0006418	tRNA aminoacylation for protein translation	Biological process	7	0.0078	0.02	0.1		D1	Experimental	1	LOC_Os02g55630	2	BioGRID		LOC_Os06g18960	LOC_Os06g18960	1.92766		GO:0046777	protein autophosphorylation	Biological process	13	0.0126	0.01	0.06
		D1	Experimental	1	GBSSII	2	BioGRID		LOC_Os02g26349	LOC_Os02g26349	1.63114		GO:0042776	mitochondrial ATP synthesis coupled proton transport	Biological process	2	0.0022	0.03	0.1		D1	Experimental	1	TUB2	2	BioGRID		LOC_Os02g06640	RUBQ2	1.92384		GO:0043137	DNA replication, removal of RNA primer	Biological process	2	0.0019	0.01	0.06
		D1	Experimental	1	OsARFA1d	2	BioGRID		LOC_Os10g42280	OsPYL/RCAR10	1.62372		GO:0070125	mitochondrial translational elongation	Biological process	2	0.0022	0.03	0.1		D1	Experimental	1	LOC_Os03g02780	2	BioGRID		LOC_Os05g39610	EXO70B3	1.90904		GO:1990575	mitochondrial L-ornithine transmembrane transport	Biological process	2	0.0019	0.01	0.06
		D1	Experimental	1	ARFA1C	2	BioGRID		LOC_Os01g05694	LOC_Os01g05694	1.61858		GO:0044262	cellular carbohydrate metabolic process	Biological process	2	0.0022	0.03	0.1		D1	Experimental	1	LOC_Os03g03450	2	BioGRID		LOC_Os01g65780	LOC_Os01g65780	1.90689		GO:0048653	anther development	Biological process	3	0.0029	0.02	0.07
		D1	Experimental	1	LOC_Os07g11110	2	BioGRID		LOC_Os03g42070	CYCD5;2	1.61131		GO:0010196	nonphotochemical quenching	Biological process	2	0.0022	0.03	0.1		D1	Experimental	1	GSTF14	2	BioGRID		LOC_Os09g31200	SAP1	1.9025		GO:0045041	protein import into mitochondrial intermembrane space	Biological process	3	0.0029	0.02	0.07
		D1	Experimental	1	LOC_Os07g10150	2	BioGRID		LOC_Os06g46000	TUB3	1.60963		GO:0005982	starch metabolic process	Biological process	2	0.0022	0.03	0.1		D1	Experimental	1	LOC_Os03g10060	2	BioGRID		LOC_Os04g53350	LOC_Os04g53350	1.90134		GO:0048511	rhythmic process	Biological process	3	0.0029	0.02	0.07
		D1	Experimental	1	LOC_Os07g09800	2	BioGRID		LOC_Os08g44270	LOC_Os08g44270	1.5883		GO:0006419	alanyl-tRNA aminoacylation	Biological process	2	0.0022	0.03	0.1		D1	Experimental	1	LOC_Os03g12590	2	BioGRID		LOC_Os11g04010	MC7	1.88278		GO:0006270	DNA replication initiation	Biological process	5	0.0049	0.02	0.07
		D1	Experimental	1	OsRuvBL1b	2	BioGRID		LOC_Os03g55150	eIF-5A-2	1.57462		GO:0006568	tryptophan metabolic process	Biological process	3	0.0034	0.03	0.1		D1	Experimental	1	LOC_Os03g13730	2	BioGRID		LOC_Os07g46590	CHR705	1.88183		GO:0006886	intracellular protein transport	Biological process	25	0.0243	0.02	0.07
		D1	Experimental	1	eIF-3c	2	BioGRID		LOC_Os09g36900	OsWD40-173	1.56855		GO:0000027	ribosomal large subunit assembly	Biological process	6	0.0067	0.03	0.11		D1	Experimental	1	HSP26	2	BioGRID		LOC_Os10g34820	LOC_Os10g34820	1.87891		GO:0009832	plant-type cell wall biogenesis	Biological process	4	0.0039	0.02	0.07
		D1	Experimental	1	FTSH1	2	BioGRID		LOC_Os06g17490	LOC_Os06g17490	1.56356		GO:0045739	positive regulation of DNA repair	Biological process	2	0.0022	0.03	0.12		D1	Experimental	1	OsWD40-66	2	BioGRID		LOC_Os08g34580	TPS8	1.87716		GO:0009651	response to salt stress	Biological process	14	0.0136	0.02	0.07
		D1	Experimental	1	LOC_Os06g50679	2	BioGRID		LOC_Os08g35440	OsPP101	1.55424		GO:0009052	pentose-phosphate shunt, non-oxidative branch	Biological process	2	0.0022	0.03	0.12		D1	Experimental	1	HSP17.9A	2	BioGRID		LOC_Os05g32600	CDKD;1	1.86752		GO:0006355	regulation of transcription, DNA-templated	Biological process	96	0.0933	0.02	0.08
		D1	Experimental	1	LOC_Os06g50670	2	BioGRID		LOC_Os07g37010	CYCD6;1	1.55308		GO:0010205	photoinhibition	Biological process	2	0.0022	0.03	0.12		D1	Experimental	1	LOC_Os03g16980	2	BioGRID		LOC_Os08g36410	LOC_Os08g36410	1.86474		GO:0006833	water transport	Biological process	4	0.0039	0.02	0.08
		D1	Experimental	1	LOC_Os06g50539	2	BioGRID		LOC_Os09g37910	LOC_Os09g37910	1.55005		GO:0016032	viral process	Biological process	3	0.0034	0.04	0.12		D1	Experimental	1	RPS7A	2	BioGRID		LOC_Os06g07130	LOC_Os06g07130	1.86007		GO:0098655	cation transmembrane transport	Biological process	6	0.0058	0.02	0.08
		D1	Experimental	1	LOC_Os06g49120	2	BioGRID		LOC_Os03g50810	TMK	1.5475		GO:0006662	glycerol ether metabolic process	Biological process	4	0.0045	0.04	0.12		D1	Experimental	1	OsPOP7	2	BioGRID		LOC_Os01g55580	LOC_Os01g55580	1.85312		GO:1902584	positive regulation of response to water deprivation	Biological process	3	0.0029	0.02	0.08
		D1	Experimental	1	LOC_Os06g46340	2	BioGRID		LOC_Os03g61740	LOC_Os03g61740	1.54745		GO:0046835	carbohydrate phosphorylation	Biological process	5	0.0056	0.04	0.12		D1	Experimental	1	LOC_Os03g19650	2	BioGRID		LOC_Os02g42600	LMS	1.85121		GO:0009073	aromatic amino acid family biosynthetic process	Biological process	5	0.0049	0.02	0.08
		D1	Experimental	1	FTSH2	2	BioGRID		LOC_Os06g45640	HAP5B	1.54694		GO:1902074	response to salt	Biological process	2	0.0022	0.04	0.12		D1	Experimental	1	ABCI31	2	BioGRID		LOC_Os05g03620	LOC_Os05g03620	1.85021		GO:0050821	protein stabilization	Biological process	4	0.0039	0.02	0.09
		D1	Experimental	1	PLS1	2	BioGRID		LOC_Os07g01710	LOC_Os07g01710	1.53851		GO:0007188	adenylate cyclase-modulating G-protein coupled receptor signaling pathway	Biological process	2	0.0022	0.04	0.12		D1	Experimental	1	AL1	2	BioGRID		LOC_Os01g20940	OsPHS1a	1.83832		GO:0002237	response to molecule of bacterial origin	Biological process	2	0.0019	0.02	0.09
		D1	Experimental	1	LOC_Os06g44270	2	BioGRID		LOC_Os05g11320	MTI3B	1.53172		GO:0010304	PSII associated light-harvesting complex II catabolic process	Biological process	2	0.0022	0.04	0.12		D1	Experimental	1	LOC_Os03g32470	2	BioGRID		LOC_Os03g44620	OsDjA4	1.8344		GO:0006435	threonyl-tRNA aminoacylation	Biological process	2	0.0019	0.02	0.09
		D1	Experimental	1	CCR8	2	BioGRID		LOC_Os04g56970	FtsZ1	1.52492		GO:0010189	vitamin E biosynthetic process	Biological process	2	0.0022	0.04	0.12		D1	Experimental	1	ELL	2	BioGRID		LOC_Os01g58420	ERF3	1.82599		GO:0006430	lysyl-tRNA aminoacylation	Biological process	2	0.0019	0.02	0.09
		D1	Experimental	1	OsVHA-B	2	BioGRID		LOC_Os03g51440	LOC_Os03g51440	1.52278		GO:0090110	cargo loading into COPII-coated vesicle	Biological process	2	0.0022	0.04	0.12		D1	Experimental	1	LOC_Os03g38980	2	BioGRID		LOC_Os07g06820	LOC_Os07g06820	1.82269		GO:1900458	negative regulation of brassinosteroid mediated signaling pathway	Biological process	2	0.0019	0.02	0.09
		D1	Experimental	1	MetRS	2	BioGRID		LOC_Os02g56540	STD1	1.51027		GO:0042176	regulation of protein catabolic process	Biological process	2	0.0022	0.04	0.12		D1	Experimental	1	UAM1	2	BioGRID		LOC_Os03g62600	OsRab11A1	1.81917		GO:0006220	pyrimidine nucleotide metabolic process	Biological process	2	0.0019	0.02	0.09
		D1	Experimental	1	LOC_Os06g27800	2	BioGRID		LOC_Os01g67870	LOC_Os01g67870	1.50809		GO:0006696	ergosterol biosynthetic process	Biological process	2	0.0022	0.04	0.12		D1	Experimental	1	LOC_Os03g42110	2	BioGRID		LOC_Os03g25970	LOC_Os03g25970	1.81868		GO:0060321	acceptance of pollen	Biological process	2	0.0019	0.02	0.09
		D1	Experimental	1	UGT	2	BioGRID		LOC_Os11g06740	LOC_Os11g06740	1.50175		GO:0007186	G-protein coupled receptor signaling pathway	Biological process	3	0.0034	0.05	0.12		D1	Experimental	1	LOC_Os03g42220	2	BioGRID		LOC_Os01g43420	LOC_Os01g43420	1.8167		GO:0009081	branched-chain amino acid metabolic process	Biological process	2	0.0019	0.02	0.09
		D1	Experimental	1	ALDH2B1	2	BioGRID		LOC_Os01g56330	DRUS2	1.49485		GO:0016310	phosphorylation	Biological process	60	0.0672	0.05	0.12		D1	Experimental	1	LOC_Os03g47610	2	BioGRID		LOC_Os03g59600	LOC_Os03g59600	1.81013		GO:0018026	peptidyl-lysine monomethylation	Biological process	3	0.0029	0.02	0.09
		D1	Experimental	1	OsDRP2A	2	BioGRID		LOC_Os11g14220	TID1	1.49003		GO:0016192	vesicle-mediated transport	Biological process	15	0.0168	0.05	0.13		D1	Experimental	1	BGLU7	2	BioGRID		LOC_Os03g45730	LOC_Os03g45730	1.81006		GO:0006614	SRP-dependent cotranslational protein targeting to membrane	Biological process	3	0.0029	0.02	0.09
		D1	Experimental	1	LOC_Os06g13660	2	BioGRID		LOC_Os04g30270	RLCK148	1.48605		GO:0006006	glucose metabolic process	Biological process	4	0.0045	0.05	0.14		D1	Experimental	1	LOC_Os03g51150	2	BioGRID		LOC_Os01g51890	LOC_Os01g51890	1.80741		GO:0051259	protein oligomerization	Biological process	4	0.0039	0.03	0.1
		D1	Experimental	1	ANN5	2	BioGRID		LOC_Os10g41310	REL2	1.48545		GO:0016117	carotenoid biosynthetic process	Biological process	3	0.0034	0.05	0.14		D1	Experimental	1	TUBA3	2	BioGRID		LOC_Os11g47870	GRAS46	1.80282		GO:0009553	embryo sac development	Biological process	4	0.0039	0.03	0.1
		D1	Experimental	1	RPT1A	2	BioGRID		LOC_Os12g25700	LOC_Os12g25700	1.4822		GO:0032781	positive regulation of ATPase activity	Biological process	2	0.0022	0.06	0.14		D1	Experimental	1	LOC_Os03g53800	2	BioGRID		LOC_Os04g35510	LOC_Os04g35510	1.80282		GO:0007017	microtubule-based process	Biological process	6	0.0058	0.03	0.1
		D1	Experimental	1	LOC_Os06g08770	2	BioGRID		LOC_Os07g26690	PIP2A	1.47607		GO:0006620	posttranslational protein targeting to membrane	Biological process	2	0.0022	0.06	0.14		D1	Experimental	1	PSAF	2	BioGRID		LOC_Os03g16369	LOC_Os03g16369	1.79808		GO:0045893	positive regulation of transcription, DNA-templated	Biological process	13	0.0126	0.03	0.1
		D1	Experimental	1	V3	2	BioGRID		LOC_Os05g45820	LOC_Os05g45820	1.47367		GO:0006542	glutamine biosynthetic process	Biological process	2	0.0022	0.07	0.15		D1	Experimental	1	TUB7	2	BioGRID		LOC_Os12g29960	LOC_Os12g29960	1.78926		GO:0000266	mitochondrial fission	Biological process	4	0.0039	0.03	0.1
		D1	Experimental	1	ROMT-16	2	BioGRID		LOC_Os07g08340	PKPA1	1.46768		GO:0006955	immune response	Biological process	2	0.0022	0.07	0.15		D1	Experimental	1	LOC_Os03g59020	2	BioGRID		LOC_Os03g08320	TIFY11C	1.78171		GO:0010311	lateral root formation	Biological process	3	0.0029	0.03	0.1
		D1	Experimental	1	OsCPn60beta1	2	BioGRID		LOC_Os06g01500	LOC_Os06g01500	1.4645		GO:0048658	anther wall tapetum development	Biological process	2	0.0022	0.07	0.15		D1	Experimental	1	YGL98	2	BioGRID		LOC_Os05g41060	ARF	1.77951		GO:0006898	receptor-mediated endocytosis	Biological process	3	0.0029	0.03	0.1
		D1	Experimental	1	OsClp8	2	BioGRID		LOC_Os02g55910	OsMGD	1.46379		GO:0000447	endonucleolytic cleavage in ITS1 to separate SSU-rRNA from 5.8S rRNA and LSU-rRNA from tricistronic rRNA transcript (SSU-rRNA, 5.8S rRNA, LSU-rRNA)	Biological process	2	0.0022	0.07	0.15		D1	Experimental	1	OsARFA1f	2	BioGRID		LOC_Os06g05100	DXS2	1.77315		GO:0006338	chromatin remodeling	Biological process	5	0.0049	0.03	0.1
		D1	Experimental	1	DEGP9	2	BioGRID		LOC_Os05g41590	GPDH1	1.46095		GO:0090114	COPII-coated vesicle budding	Biological process	2	0.0022	0.07	0.15		D1	Experimental	1	LOC_Os03g60460	2	BioGRID		LOC_Os02g45600	LOC_Os02g45600	1.76495		GO:0006739	NADP metabolic process	Biological process	2	0.0019	0.03	0.1
		D1	Experimental	1	OsDRP1A	2	BioGRID		LOC_Os01g40570	OSVDAC3	1.45957		GO:0048579	negative regulation of long-day photoperiodism, flowering	Biological process	2	0.0022	0.07	0.15		D1	Experimental	1	LEA7	2	BioGRID		LOC_Os04g42330	LOC_Os04g42330	1.75905		GO:0042776	mitochondrial ATP synthesis coupled proton transport	Biological process	2	0.0019	0.03	0.1
		D1	Experimental	1	STN7	2	BioGRID		LOC_Os11g10480	ADH1	1.45477		GO:0019388	galactose catabolic process	Biological process	2	0.0022	0.07	0.15		D1	Experimental	1	LOC_Os03g63410	2	BioGRID		LOC_Os01g73760	IPT9	1.75531		GO:0070125	mitochondrial translational elongation	Biological process	2	0.0019	0.03	0.1
		D1	Experimental	1	OsFPPS2	2	BioGRID		LOC_Os07g35810	LOC_Os07g35810	1.45413		GO:0007165	signal transduction	Biological process	13	0.0146	0.07	0.15		D1	Experimental	1	RPN5	2	BioGRID		LOC_Os08g43130	LPL3	1.75018		GO:0044262	cellular carbohydrate metabolic process	Biological process	2	0.0019	0.03	0.1
		D1	Experimental	1	TPS6	2	BioGRID		LOC_Os01g66940	OsFKI	1.44948		GO:0048278	vesicle docking	Biological process	3	0.0034	0.07	0.15		D1	Experimental	1	LOC_Os03g64020	2	BioGRID		LOC_Os01g34870	LOC_Os01g34870	1.74557		GO:0033356	UDP-L-arabinose metabolic process	Biological process	2	0.0019	0.03	0.1
		D1	Experimental	1	PGK3	2	BioGRID		LOC_Os11g05010	LOC_Os11g05010	1.43118		GO:0006338	chromatin remodeling	Biological process	4	0.0045	0.07	0.15		D1	Experimental	1	LOC_Os04g02670	2	BioGRID		LOC_Os05g49520	LOC_Os05g49520	1.74003		GO:1902975	DNA replication initiation involved in mitotic DNA replication	Biological process	2	0.0019	0.03	0.1
		D1	Experimental	1	LOC_Os05g39050	2	BioGRID		LOC_Os01g44110	LOC_Os01g44110	1.42669		GO:0015031	protein transport	Biological process	18	0.0202	0.08	0.15		D1	Experimental	1	LOC_Os04g08350	2	BioGRID		LOC_Os02g17700	ISC21	1.7332		GO:0006419	alanyl-tRNA aminoacylation	Biological process	2	0.0019	0.03	0.1
		D1	Experimental	1	LOC_Os05g38740	2	BioGRID		LOC_Os10g29660	LOC_Os10g29660	1.42664		GO:0000165	MAPK cascade	Biological process	3	0.0034	0.08	0.15		D1	Experimental	1	CLPC1	2	BioGRID		LOC_Os01g66860	LOC_Os01g66860	1.73148		GO:0009226	nucleotide-sugar biosynthetic process	Biological process	2	0.0019	0.03	0.1
		D1	Experimental	1	LOC_Os05g38570	2	BioGRID		LOC_Os01g04710	LOC_Os01g04710	1.42625		GO:0051259	protein oligomerization	Biological process	3	0.0034	0.08	0.15		D1	Experimental	1	LOC_Os04g32660	2	BioGRID		LOC_Os09g38330	LOC_Os09g38330	1.72732		GO:0000466	maturation of 5.8S rRNA from tricistronic rRNA transcript (SSU-rRNA, 5.8S rRNA, LSU-rRNA)	Biological process	2	0.0019	0.03	0.1
		D1	Experimental	1	NHL3	2	BioGRID		LOC_Os05g45050	LOC_Os05g45050	1.4237		GO:0042026	protein refolding	Biological process	6	0.0067	0.08	0.15		D1	Experimental	1	LOC_Os04g34450	2	BioGRID		LOC_Os01g06600	LOC_Os01g06600	1.72542		GO:0001927	exocyst assembly	Biological process	2	0.0019	0.03	0.1
		D1	Experimental	1	LOC_Os05g33280	2	BioGRID		LOC_Os08g02120	OsFKII	1.4234		GO:0019430	removal of superoxide radicals	Biological process	2	0.0022	0.08	0.15		D1	Experimental	1	LOC_Os04g36750	2	BioGRID		LOC_Os03g59040	LOC_Os03g59040	1.72442		GO:0005982	starch metabolic process	Biological process	2	0.0019	0.03	0.1
		D1	Experimental	1	LOC_Os05g32820	2	BioGRID		LOC_Os03g13040	LOC_Os03g13040	1.42192		GO:0009228	thiamine biosynthetic process	Biological process	2	0.0022	0.08	0.15		D1	Experimental	1	LOC_Os04g45600	2	BioGRID		LOC_Os12g37640	LOC_Os12g37640	1.72301		GO:0051754	meiotic sister chromatid cohesion, centromeric	Biological process	2	0.0019	0.03	0.1
		D1	Experimental	1	ANN3	2	BioGRID		LOC_Os07g22534	OsWD40-142	1.42189		GO:0016573	histone acetylation	Biological process	4	0.0045	0.08	0.15		D1	Experimental	1	PIP1;2	2	BioGRID		LOC_Os03g60080	SNAC1	1.70841		GO:0010020	chloroplast fission	Biological process	4	0.0039	0.03	0.1
		D1	Experimental	1	LOC_Os05g26926	2	BioGRID		LOC_Os12g02810	RLCK359	1.42186		GO:0030154	cell differentiation	Biological process	10	0.0112	0.08	0.15		D1	Experimental	1	LOC_Os04g49420	2	BioGRID		LOC_Os12g34874	LOC_Os12g34874	1.70784		GO:0015977	carbon fixation	Biological process	4	0.0039	0.03	0.1
		D1	Experimental	1	LOC_Os05g26902	2	BioGRID		LOC_Os11g24484	LOC_Os11g24484	1.41369		GO:0000266	mitochondrial fission	Biological process	3	0.0034	0.08	0.15		D1	Experimental	1	LOC_Os04g50990	2	BioGRID		LOC_Os02g32520	ERD1	1.70564		GO:0006400	tRNA modification	Biological process	5	0.0049	0.04	0.1
		D1	Experimental	1	D1	2	BioGRID		LOC_Os06g03970	SIK1	1.40605		GO:0006891	intra-Golgi vesicle-mediated transport	Biological process	4	0.0045	0.09	0.16		D1	Experimental	1	LOC_Os04g51270	2	BioGRID		LOC_Os11g13990	LOC_Os11g13990	1.70407		GO:0019252	starch biosynthetic process	Biological process	5	0.0049	0.04	0.1
		D1	Experimental	1	LOC_Os05g08360	2	BioGRID		LOC_Os08g36390	LOC_Os08g36390	1.39822		GO:0001522	pseudouridine synthesis	Biological process	3	0.0034	0.09	0.16		D1	Experimental	1	RLIN1	2	BioGRID		LOC_Os02g04690	OsOSC1	1.70385		GO:0006893	Golgi to plasma membrane transport	Biological process	3	0.0029	0.04	0.1
		D1	Experimental	1	LOC_Os05g07030	2	BioGRID		LOC_Os12g09290	LOC_Os12g09290	1.3931		GO:2000022	regulation of jasmonic acid mediated signaling pathway	Biological process	3	0.0034	0.09	0.16		D1	Experimental	1	LOC_Os04g55180	2	BioGRID		LOC_Os07g33780	PDR5	1.69913		GO:0032508	DNA duplex unwinding	Biological process	6	0.0058	0.04	0.1
		D1	Experimental	1	LOC_Os05g05470	2	BioGRID		LOC_Os05g01600	LOC_Os05g01600	1.38213		GO:0015977	carbon fixation	Biological process	3	0.0034	0.09	0.16		D1	Experimental	1	LOC_Os04g55720	2	BioGRID		LOC_Os01g72880	OsMLH1	1.69128		GO:0000028	ribosomal small subunit assembly	Biological process	4	0.0039	0.04	0.1
		D1	Experimental	1	LOC_Os04g56320	2	BioGRID		LOC_Os04g58910	RLCK174	1.37045		GO:0008202	steroid metabolic process	Biological process	2	0.0022	0.09	0.16		D1	Experimental	1	LOC_Os04g56320	2	BioGRID		LOC_Os02g10470	LOC_Os02g10470	1.69016		GO:0009853	photorespiration	Biological process	4	0.0039	0.04	0.1
		D1	Experimental	1	LOC_Os04g55720	2	BioGRID		LOC_Os01g53840	LOC_Os01g53840	1.36952		GO:0010200	response to chitin	Biological process	2	0.0022	0.09	0.16		D1	Experimental	1	LOC_Os05g05470	2	BioGRID		LOC_Os02g43430	RLCK80	1.68801		GO:0016573	histone acetylation	Biological process	5	0.0049	0.04	0.1
		D1	Experimental	1	LOC_Os04g55180	2	BioGRID		LOC_Os01g01060	RPS5	1.36624		GO:0031952	regulation of protein autophosphorylation	Biological process	2	0.0022	0.09	0.16		D1	Experimental	1	LOC_Os05g07030	2	BioGRID		LOC_Os10g36060	SIP24	1.68659		GO:0046686	response to cadmium ion	Biological process	7	0.0068	0.04	0.1
		D1	Experimental	1	RLIN1	2	BioGRID		LOC_Os01g05970	H2B.7	1.36378		GO:0006886	intracellular protein transport	Biological process	19	0.0213	0.09	0.16		D1	Experimental	1	LOC_Os05g08360	2	BioGRID		LOC_Os04g46390	LOC_Os04g46390	1.68598		GO:0010229	inflorescence development	Biological process	3	0.0029	0.04	0.1
		D1	Experimental	1	LOC_Os04g51270	2	BioGRID		LOC_Os05g50360	APC10	1.36108		GO:0034599	cellular response to oxidative stress	Biological process	4	0.0045	0.1	0.16		D1	Experimental	1	D1	2	BioGRID		LOC_Os04g47830	LOC_Os04g47830	1.67686		GO:0016192	vesicle-mediated transport	Biological process	17	0.0165	0.04	0.1
		D1	Experimental	1	RPL12	2	BioGRID		LOC_Os07g44630	LOC_Os07g44630	1.35503		GO:0048481	ovule development	Biological process	3	0.0034	0.1	0.17		D1	Experimental	1	LOC_Os05g26902	2	BioGRID		LOC_Os01g45550	PIN10A	1.66858		GO:0034968	histone lysine methylation	Biological process	4	0.0039	0.04	0.1
		D1	Experimental	1	LOC_Os04g49420	2	BioGRID		LOC_Os03g57190	OsPCF6	1.35315		GO:0046274	lignin catabolic process	Biological process	3	0.0034	0.1	0.17		D1	Experimental	1	LOC_Os05g26926	2	BioGRID		LOC_Os07g23110	PARP1	1.65974		GO:0048578	positive regulation of long-day photoperiodism, flowering	Biological process	2	0.0019	0.04	0.1
		D1	Experimental	1	PIP1;2	2	BioGRID		LOC_Os05g44290	LOC_Os05g44290	1.35187		GO:0010207	photosystem II assembly	Biological process	2	0.0022	0.11	0.18		D1	Experimental	1	ANN3	2	BioGRID		LOC_Os02g44590	OsSub20	1.65234		GO:0009052	pentose-phosphate shunt, non-oxidative branch	Biological process	2	0.0019	0.04	0.1
		D1	Experimental	1	LOC_Os04g45600	2	BioGRID		LOC_Os07g11120	LOC_Os07g11120	1.34547		GO:0006614	SRP-dependent cotranslational protein targeting to membrane	Biological process	2	0.0022	0.11	0.18		D1	Experimental	1	LOC_Os05g32820	2	BioGRID		LOC_Os01g61080	WRKY24	1.65131		GO:0048509	regulation of meristem development	Biological process	2	0.0019	0.04	0.1
		D1	Experimental	1	LOC_Os04g36750	2	BioGRID		LOC_Os05g48980	OsRab11C3	1.34073		GO:0009651	response to salt stress	Biological process	10	0.0112	0.11	0.18		D1	Experimental	1	LOC_Os05g33280	2	BioGRID		LOC_Os01g43580	LOC_Os01g43580	1.64466		GO:0010205	photoinhibition	Biological process	2	0.0019	0.04	0.1
		D1	Experimental	1	LOC_Os04g34450	2	BioGRID		LOC_Os03g17550	RLCK108	1.33778		GO:0007049	cell cycle	Biological process	5	0.0056	0.11	0.18		D1	Experimental	1	NHL3	2	BioGRID		LOC_Os05g33030	LOC_Os05g33030	1.64383		GO:0071918	urea transmembrane transport	Biological process	2	0.0019	0.04	0.1
		D1	Experimental	1	LOC_Os04g32660	2	BioGRID		LOC_Os03g41100	CYCA3;1	1.33672		GO:0098655	cation transmembrane transport	Biological process	4	0.0045	0.12	0.18		D1	Experimental	1	LOC_Os05g38570	2	BioGRID		LOC_Os04g58960	LOC_Os04g58960	1.62283		GO:0006433	prolyl-tRNA aminoacylation	Biological process	2	0.0019	0.04	0.1
		D1	Experimental	1	CLPC1	2	BioGRID		LOC_Os05g39960	LOC_Os05g39960	1.3358		GO:0003400	regulation of COPII vesicle coating	Biological process	2	0.0022	0.12	0.18		D1	Experimental	1	LOC_Os05g38740	2	BioGRID		LOC_Os02g49230	LOC_Os02g49230	1.62232		GO:0019632	shikimate metabolic process	Biological process	2	0.0019	0.04	0.1
		D1	Experimental	1	OsCAS	2	BioGRID		LOC_Os03g64200	ABCG7	1.3331		GO:0010311	lateral root formation	Biological process	2	0.0022	0.12	0.18		D1	Experimental	1	LOC_Os05g39050	2	BioGRID		LOC_Os07g31460	LOC_Os07g31460	1.61844		GO:0009735	response to cytokinin	Biological process	4	0.0039	0.05	0.1
[truncated: 6,728 more rows]

[truncated: 6 more sheets: Table S11, Table S12, Table S13, Table S14, Table S15, Table S16]
